# Supplementary material for: HYAL3 as a potential novel marker of BLCA patient prognosis
Source: BMC Genom Data. 2022 Aug 9;23:63. doi: 10.1186/s12863-022-01070-w (PMC9361633; doi:10.1186/s12863-022-01070-w)
Supplement: Supplementary file 1 — Additional file 1. [file 12863_2022_1070_MOESM1_ESM.xlsx]

## Sheet: total genes
Table S1：Total genes exhibiting the closest association with HYAL3 in TCGA-BLCA
Query	Statistic	P-value	FDR (BH)	Event_SD	Event_TD
HYAL3	1	1e-39	1e-35	408	408
A1CF	0.0258703	0.602341	0.75895	408	108
A2BP1	0.0346742	0.484898	0.669311	408	124
A2LD1	0.0331866	0.503837	0.684404	408	408
A2ML1	-0.0174745	0.724905	0.84225	408	398
A2M	-0.0793571	0.109478	0.257807	408	408
A4GALT	-0.00915167	0.853785	0.921295	408	408
A4GNT	0.036032	0.467954	0.65524	408	233
AAA1	0.0201196	0.685337	0.815022	408	109
AAAS	-0.0118788	0.810941	0.896055	408	408
AACSL	0.02801	0.572653	0.737503	408	240
IFRD2	0.584887	8.24e-39	8.26e-35	408	408
AADACL2	-0.0272479	0.583146	0.745033	408	160
AADACL3	0.0598734	0.227526	0.417885	408	64
AADACL4	-0.0827444	0.0950993	0.23395	408	75
MON1A	0.474122	2.95e-24	1.97e-20	408	408
AADAT	-0.035734	0.471644	0.658108	408	408
AAGAB	-0.00662624	0.89385	0.943796	408	408
AAK1	-0.0927261	0.0613087	0.171225	408	408
AAMP	0.058898	0.235203	0.42687	408	408
AANAT	0.0947183	0.0559216	0.16058	408	249
AARS2	-0.0247497	0.618158	0.769799	408	408
AARSD1	0.0931695	0.0600741	0.168883	408	408
AARS	-0.0842375	0.0892599	0.223646	408	408
AASDHPPT	-0.0752307	0.129248	0.288309	408	408
TMEM115	0.469584	9.11e-24	4.57e-20	408	408
NAT6	0.46067	7.96e-23	3.19e-19	408	408
RRP9	0.44968	1.06e-21	3.53e-18	408	408
ATRIP	0.424188	2.99e-19	8.18e-16	408	408
MAPKAPK3	0.423781	3.26e-19	8.18e-16	408	408
NPRL2	0.420468	6.56e-19	1.46e-15	408	408
NT5DC2	0.417043	1.34e-18	2.69e-15	408	408
ABCA12	-0.065896	0.184048	0.36437	408	400
RASSF1	0.41385	2.59e-18	4.72e-15	408	408
RFT1	0.409495	6.29e-18	1.05e-14	408	408
ABCA1	-0.06255	0.207378	0.39332	408	408
TUSC2	0.396203	8.7e-17	1.34e-13	408	408
POC1A	0.395205	1.05e-16	1.51e-13	408	408
SLC26A6	0.394423	1.23e-16	1.64e-13	408	408
NME6	0.379437	2.03e-15	2.54e-12	408	408
TRAIP	0.375166	4.4e-15	5.19e-12	408	408
ABCA7	0.0968745	0.0505399	0.149072	408	408
NCKIPSD	0.370571	9.98e-15	1.11e-11	408	408
UQCRC1	0.363888	3.21e-14	3.39e-11	408	408
ABCB10	-0.00722146	0.884379	0.939242	408	408
ZMYND10	0.362377	4.17e-14	4.18e-11	408	406
TMEM107	0.361238	5.07e-14	4.78e-11	408	408
ABCB4	-0.0500421	0.313295	0.512747	408	408
ABCB5	-0.00138122	0.977811	0.989536	408	226
ABCB6	-0.0654736	0.186881	0.367764	408	408
ABCB7	0.0113863	0.818641	0.900522	408	408
BAP1	0.361047	5.24e-14	4.78e-11	408	408
DALRD3	0.353715	1.81e-13	1.58e-10	408	408
ABCC10	-0.0227938	0.646192	0.788592	408	408
ABCC11	-0.0150584	0.7617	0.865537	408	384
ABCC12	0.0742352	0.134408	0.296096	408	39
ABCC13	-0.0562597	0.256878	0.452158	408	226
CCDC71	0.353431	1.9e-13	1.59e-10	408	408
MANF	0.34808	4.59e-13	3.62e-10	408	408
ABCC3	-0.0355707	0.473673	0.660067	408	408
TUBB2C	0.34794	4.7e-13	3.62e-10	408	408
HTRA2	0.346049	6.39e-13	4.75e-10	408	408
C3orf75	0.344954	7.64e-13	5.47e-10	408	408
WDR34	0.344282	8.51e-13	5.88e-10	408	408
CDC25A	0.34036	1.6e-12	1.03e-09	408	408
ABCC8	0.058514	0.238275	0.430372	408	170
ABCC9	-0.0526347	0.288852	0.48803	408	408
ABCD1	0.0579361	0.242951	0.436068	408	408
HYAL2	0.332467	5.5e-12	3.25e-09	408	408
ABCD3	-0.0100966	0.838884	0.913089	408	408
ABCD4	-0.0423712	0.393319	0.592446	408	408
ABCE1	-0.0322662	0.515748	0.694139	408	408
ABCF1	0.0923311	0.0624263	0.173525	408	408
ABCF2	0.0879153	0.0760979	0.200754	408	408
RTKN	0.331084	6.81e-12	3.7e-09	408	408
ABCG1	-0.0590957	0.233632	0.425012	408	408
ABCG2	-0.0903908	0.0681615	0.184853	408	408
DHX30	0.331067	6.83e-12	3.7e-09	408	408
ABCG5	-0.0011579	0.981398	0.991724	408	323
ABCG8	-0.0264206	0.594639	0.753017	408	165
ABHD10	0.0792936	0.109763	0.258205	408	408
ABHD11	0.0477885	0.335613	0.534735	408	408
ABHD12B	-0.0414844	0.403305	0.601253	408	324
CYB561D2	0.330398	7.57e-12	3.95e-09	408	408
YIF1A	0.330234	7.76e-12	3.95e-09	408	408
RNF123	0.33013	7.89e-12	3.95e-09	408	408
HMBS	0.329553	8.62e-12	4.21e-09	408	408
ABHD15	-0.0611951	0.21741	0.406001	408	408
CCDC51	0.329083	9.26e-12	4.41e-09	408	408
TMEM42	0.328937	9.47e-12	4.41e-09	408	408
ABHD3	-0.0083876	0.865872	0.927857	408	408
ABHD4	-0.0231512	0.64103	0.785518	408	408
ABHD5	0.0882168	0.075093	0.198748	408	408
RRP1	0.327421	1.19e-11	5.43e-09	408	408
KLHDC8B	0.32663	1.34e-11	5.75e-09	408	408
ABI1	-0.0956549	0.0535281	0.155474	408	408
ABI2	-0.0188404	0.704373	0.82906	408	408
SAC3D1	0.326479	1.38e-11	5.75e-09	408	408
ABI3	-0.0728012	0.142118	0.307696	408	408
ABL1	-0.0317698	0.52223	0.699944	408	408
ABL2	0.00608899	0.902412	0.948644	408	408
MAP4	0.323744	2.08e-11	8.44e-09	408	408
ANO10	0.323655	2.1e-11	8.44e-09	408	408
TEX264	0.323427	2.18e-11	8.56e-09	408	408
TWF2	0.32212	2.65e-11	1.02e-08	408	408
ABP1	-0.0309005	0.533683	0.708291	408	403
ABRA	-0.0530012	0.285503	0.484466	408	313
ABR	0.0320148	0.519025	0.697099	408	408
ABT1	-0.010514	0.83232	0.909388	408	408
SLC27A4	0.318518	4.51e-11	1.67e-08	408	408
ABTB2	0.0686931	0.16608	0.341057	408	408
C9orf9	0.316982	5.65e-11	2.06e-08	408	408
KIF9	0.316837	5.77e-11	2.06e-08	408	408
ACACA	-0.0122862	0.804585	0.892684	408	408
ACACB	-0.0419439	0.398112	0.597529	408	408
ACAD10	0.0171312	0.730097	0.845684	408	408
ATP6V0B	0.316185	6.34e-11	2.23e-08	408	408
ACAD8	0.0511493	0.302695	0.502412	408	408
ACAD9	0.0607679	0.220644	0.409635	408	408
RPL29	0.314946	7.59e-11	2.58e-08	408	408
MTX1	0.314787	7.77e-11	2.6e-08	408	408
APEH	0.310391	1.46e-10	4.73e-08	408	408
ACADS	0.0574743	0.246733	0.439863	408	408
AMIGO3	0.308636	1.88e-10	5.87e-08	408	408
ACAN	-0.0465304	0.348506	0.547188	408	407
ACAP1	-0.0730687	0.140655	0.305527	408	408
AUP1	0.30706	2.34e-10	7.21e-08	408	408
ACAP3	0.0938758	0.05815	0.164931	408	408
C9orf140	0.306971	2.37e-10	7.21e-08	408	408
ACAT2	0.0873412	0.078042	0.203898	408	408
ZDHHC12	0.306331	2.6e-10	7.65e-08	408	408
ACBD4	0.0238423	0.631098	0.778672	408	408
ACBD5	-0.0415452	0.402615	0.600932	408	408
SLC25A39	0.304134	3.53e-10	1.03e-07	408	408
ACBD7	0.070799	0.153444	0.323969	408	408
ACCN1	-0.0418051	0.399676	0.598828	408	241
CNOT10	0.302468	4.45e-10	1.27e-07	408	408
QARS	0.300558	5.78e-10	1.55e-07	408	408
ACCN4	0.0924743	0.0620191	0.17264	408	327
ACCN5	-0.0224543	0.651111	0.792088	408	93
ACCSL	0.0400389	0.419903	0.615343	408	25
ACCS	0.0430188	0.386122	0.585476	408	408
GNAI2	0.300151	6.12e-10	1.61e-07	408	408
ACE2	-0.0583475	0.239616	0.43217	408	398
ACER1	0.0699711	0.158321	0.330404	408	137
ACER2	-0.0954894	0.0539449	0.156231	408	408
NDUFAF3	0.29888	7.28e-10	1.89e-07	408	408
ACE	0.00904044	0.855542	0.922261	408	408
ACHE	-0.0815414	0.100023	0.242491	408	407
ACIN1	-0.0685972	0.166673	0.341681	408	408
ACLY	-0.00553999	0.911172	0.95365	408	408
ACMSD	0.000396704	0.993626	0.997407	408	107
ACN9	0.0788789	0.111639	0.261087	408	408
ACO1	0.0828584	0.0946433	0.233185	408	408
ZMYND19	0.298428	7.74e-10	1.98e-07	408	408
ACOT11	0.0718188	0.147592	0.315975	408	407
ACOT12	0.0540176	0.276352	0.474237	408	71
ACOT13	0.0525007	0.290083	0.489174	408	408
ACOT1	0.0751859	0.129477	0.288554	408	408
ACOT2	0.00715133	0.885494	0.939643	408	408
ACOT4	0.0731143	0.140407	0.305319	408	408
ACOT6	0.0791057	0.110611	0.259407	408	308
PMVK	0.298272	7.91e-10	1.98e-07	408	408
IMPDH1	0.298259	7.92e-10	1.98e-07	408	408
H2AFX	0.296099	1.06e-09	2.5e-07	408	408
ACOX1	-0.0100447	0.839701	0.91345	408	408
ACOX2	0.0299643	0.546158	0.718192	408	403
ACOX3	-0.0219226	0.658844	0.796805	408	408
ACOXL	-0.0129225	0.794685	0.886585	408	399
SIGMAR1	0.29564	1.13e-09	2.63e-07	408	408
B4GALT2	0.294351	1.34e-09	3.04e-07	408	408
ACP5	0.0737613	0.13692	0.29985	408	408
ACP6	0.0214033	0.666434	0.802065	408	408
ATAD3A	0.294318	1.35e-09	3.04e-07	408	408
ACPP	-0.0600102	0.226464	0.416583	408	407
ACPT	0.044849	0.366217	0.565388	408	136
SURF2	0.293924	1.42e-09	3.17e-07	408	408
GALK1	0.293837	1.44e-09	3.17e-07	408	408
FAM189B	0.292874	1.64e-09	3.49e-07	408	408
ACR	-0.0108708	0.826719	0.905988	408	323
ACSBG1	-0.0436168	0.379546	0.578393	408	407
ACSBG2	-0.0135099	0.785575	0.880629	408	295
ACSF2	0.0451477	0.363031	0.5622	408	408
ACSF3	0.00198418	0.968129	0.984332	408	408
ACSL1	-0.0791352	0.110477	0.259245	408	408
ACSL3	-0.0946809	0.0560192	0.160729	408	408
PCBP4	0.291536	1.95e-09	4.04e-07	408	408
ACSL5	-0.0716389	0.148612	0.317411	408	408
ACSL6	-0.060673	0.221367	0.410523	408	356
ACSM1	-0.0518496	0.296115	0.495263	408	382
ACSM2A	0.0443496	0.371584	0.570816	408	88
ACSM2B	0.0438929	0.376535	0.575467	408	59
ACSM3	0.00817538	0.869235	0.929662	408	407
ACSM4	0.064624	0.192678	0.37472	408	23
ACSM5	-0.0774324	0.118381	0.271639	408	338
ACSS1	-0.0497776	0.315863	0.515309	408	408
ACSS2	0.0623733	0.208667	0.395051	408	408
ACSS3	0.0310967	0.531088	0.706577	408	402
ACTA1	0.0248841	0.616252	0.768475	408	404
ACTA2	-0.0300934	0.544429	0.716952	408	408
ACTBL2	0.0441182	0.374088	0.572994	408	243
TRUB2	0.290352	2.29e-09	4.58e-07	408	408
ACTC1	0.0146611	0.767805	0.869566	408	371
ACTG1	0.022663	0.648085	0.789769	408	408
ACTG2	-0.0190657	0.701008	0.826507	408	408
ACTL6A	-0.0241648	0.626486	0.775256	408	408
ACTL6B	0.0331893	0.503802	0.684404	408	36
ACTL7A	0.0555487	0.262948	0.459174	408	31
ACTL7B	0.0355891	0.473444	0.659794	408	121
TUBG1	0.289694	2.49e-09	4.95e-07	408	408
ACTL9	0.0543234	0.273639	0.471248	408	12
ACTN1	0.0276162	0.578065	0.741994	408	408
ACTN2	0.0528703	0.286696	0.485463	408	351
ACTN3	0.0548591	0.268929	0.466086	408	316
TMEM52	0.289591	2.53e-09	4.97e-07	408	408
ACTR10	-0.0033308	0.946524	0.97294	408	408
ACTR1A	0.0114471	0.81769	0.900078	408	408
IP6K1	0.289257	2.64e-09	5.09e-07	408	408
LRWD1	0.288816	2.8e-09	5.29e-07	408	408
ACTR3B	0.0909739	0.0663941	0.181148	408	408
ACTR3C	-0.0707313	0.153838	0.324339	408	408
WRAP53	0.288668	2.85e-09	5.31e-07	408	408
PMM1	0.28805	3.09e-09	5.59e-07	408	408
RHOA	0.287758	3.21e-09	5.75e-07	408	408
CCDC124	0.287148	3.48e-09	6.17e-07	408	408
ACTRT1	-0.00032364	0.9948	0.998093	408	69
ALG3	0.286281	3.9e-09	6.73e-07	408	408
ACVR1C	-0.0873213	0.0781102	0.204023	408	400
RPSAP9	0.286188	3.94e-09	6.76e-07	408	408
ASPHD1	0.285741	4.18e-09	6.99e-07	408	408
LOC440957	0.284525	4.89e-09	7.97e-07	408	408
ACVRL1	-0.00501756	0.919519	0.95798	408	408
RNF26	0.283638	5.48e-09	8.69e-07	408	408
ACY3	0.0176859	0.721714	0.840126	408	396
C9orf86	0.282945	5.99e-09	9.31e-07	408	408
DPM2	0.282555	6.3e-09	9.71e-07	408	408
ADAD1	0.0473191	0.340387	0.539425	408	16
ADAD2	-0.028251	0.569353	0.73479	408	384
ADAL	-0.0815345	0.100052	0.242503	408	408
HEMK1	0.281815	6.92e-09	1.06e-06	408	408
ADAM11	0.0777092	0.117067	0.269721	408	408
ADAM12	-0.0343836	0.488568	0.672641	408	408
ARIH2	0.281567	7.15e-09	1.07e-06	408	408
RFC2	0.281462	7.24e-09	1.08e-06	408	408
ADAM18	0.0553517	0.264648	0.461106	408	55
ADAM19	0.0442584	0.37257	0.571749	408	408
ADAM20	-0.0575205	0.246353	0.439449	408	358
ABHD14B	0.281327	7.37e-09	1.08e-06	408	408
FBXW9	0.281306	7.39e-09	1.08e-06	408	408
ADAM22	-0.0420334	0.397105	0.596893	408	397
ADAM23	-0.0576934	0.244934	0.438256	408	406
NUDT5	0.281139	7.55e-09	1.1e-06	408	408
ADAM29	-0.0955688	0.0537446	0.155834	408	134
ADAM2	0.016863	0.734162	0.847458	408	106
CCDC151	0.280726	7.95e-09	1.14e-06	408	394
ADAM32	0.0212649	0.668462	0.803252	408	383
ADAM33	0.0447656	0.367111	0.566358	408	408
ADAM3A	-0.011794	0.812266	0.897119	408	19
ADAM5P	0.0576053	0.245656	0.438802	408	19
ADAM6	-0.0475606	0.337926	0.537015	408	408
ADAM7	-0.0470604	0.343036	0.542167	408	13
ADAM8	-0.0177045	0.721434	0.840117	408	408
PTRH1	0.280103	8.61e-09	1.2e-06	408	408
ADAMDEC1	-0.0480132	0.333343	0.532599	408	396
ADAMTS10	0.0179388	0.717903	0.837906	408	408
ADAMTS12	-0.0225827	0.649248	0.790671	408	400
AMH	0.279826	8.92e-09	1.23e-06	408	395
ADAMTS14	0.0182614	0.713052	0.83487	408	408
ADAMTS15	-0.0856959	0.0838371	0.214701	408	380
ADAMTS16	0.0234625	0.636548	0.781744	408	386
ADAMTS17	0.0522314	0.292568	0.491751	408	403
EBNA1BP2	0.277447	1.2e-08	1.59e-06	408	408
ADAMTS19	-0.0419779	0.397729	0.597363	408	305
C3orf45	0.276882	1.29e-08	1.66e-06	408	309
ADAMTS20	-0.0927606	0.0612119	0.171011	408	283
ADAMTS2	0.0151424	0.760411	0.864491	408	408
ADAMTS3	0.0331531	0.504269	0.684804	408	404
ADAMTS4	-0.00949726	0.848329	0.917829	408	408
ADAMTS5	0.00666459	0.893239	0.943626	408	408
ADAMTS6	-0.0189113	0.703314	0.828544	408	405
ADAMTS7	-0.0514787	0.299588	0.499405	408	408
PTPN23	0.276874	1.29e-08	1.66e-06	408	408
ADAMTS9	-0.0304353	0.539864	0.713208	408	408
ADAMTSL1	-0.00563883	0.909594	0.952797	408	406
ADAMTSL2	-0.012832	0.79609	0.887659	408	408
ADAMTSL3	-0.0861888	0.0820658	0.211353	408	398
ADAMTSL4	0.0908778	0.0666827	0.181728	408	408
DTYMK	0.276798	1.31e-08	1.66e-06	408	408
ADAP1	0.0590718	0.233822	0.42528	408	408
ADAP2	0.00125295	0.979871	0.990793	408	408
ADARB1	0.0661708	0.182221	0.362148	408	408
ADARB2	-0.0164775	0.740017	0.851379	408	232
LAMB2	0.276413	1.37e-08	1.73e-06	408	408
C9orf119	0.276071	1.43e-08	1.78e-06	408	408
ADAT2	0.0294492	0.553081	0.723472	408	408
ADAT3	0.060925	0.219451	0.408367	408	408
ADA	0.0267835	0.589585	0.74983	408	408
ADCK1	0.0266046	0.592074	0.75128	408	408
IMPDH2	0.275962	1.45e-08	1.79e-06	408	408
ADCK4	0.0396738	0.424159	0.618453	408	408
OAZ3	0.275916	1.46e-08	1.79e-06	408	408
ADCY10	-0.0838233	0.0908502	0.226667	408	309
ADCY1	0.0208982	0.673847	0.807304	408	408
ADCY2	-0.00899625	0.856241	0.922654	408	373
PAQR4	0.275846	1.47e-08	1.8e-06	408	408
ADCY4	-0.00560945	0.910063	0.953139	408	408
ADCY5	-0.0680586	0.170035	0.346065	408	395
ADCY6	0.0836168	0.0916513	0.228246	408	408
ADCY7	0.00703662	0.887318	0.940476	408	408
ADCY8	0.0176544	0.722189	0.84029	408	106
ADCY9	-0.0269811	0.586842	0.747802	408	408
ADCYAP1R1	0.0159414	0.748185	0.856699	408	126
ADCYAP1	-0.0679774	0.170546	0.346608	408	373
ADC	0.0483482	0.329978	0.529334	408	408
EXOSC7	0.275668	1.5e-08	1.83e-06	408	408
ADD2	-0.00865174	0.86169	0.926116	408	392
KHK	0.274408	1.76e-08	2.1e-06	408	408
ADH1A	-0.0970695	0.0500751	0.148186	408	254
ADH1B	-0.0846084	0.0878545	0.221314	408	371
ADH1C	-0.0583917	0.239259	0.431683	408	372
ADH4	-0.039467	0.426579	0.620673	408	262
C2CD2L	0.274402	1.76e-08	2.1e-06	408	408
ADH6	-0.0143777	0.772169	0.872536	408	340
LOC100289341	0.272902	2.12e-08	2.5e-06	408	408
POLD2	0.272454	2.24e-08	2.61e-06	408	408
ADI1	-0.00272058	0.95631	0.97827	408	408
ADIG	0.0416681	0.401224	0.600027	408	73
ADIPOQ	-0.0514701	0.299669	0.499417	408	152
ADIPOR1	0.0372149	0.453461	0.64495	408	408
ADIPOR2	0.00981419	0.843332	0.915585	408	408
ADK	0.0423726	0.393304	0.592446	408	408
ADM2	0.0705138	0.155111	0.326012	408	408
ADM	-0.0830703	0.0937994	0.231748	408	408
CKS2	0.272226	2.3e-08	2.67e-06	408	408
ENDOG	0.271835	2.41e-08	2.78e-06	408	408
MESP1	0.271422	2.54e-08	2.88e-06	408	402
ADORA2A	0.00242572	0.961041	0.980458	408	408
ADORA2B	0.0529303	0.286149	0.484978	408	408
ADORA3	-0.0466493	0.347274	0.545913	408	408
ADO	-0.0651367	0.189165	0.370569	408	408
ADPGK	5.19e-05	0.999166	0.999851	408	408
MRPL17	0.271346	2.56e-08	2.89e-06	408	408
ITGB1BP1	0.271062	2.65e-08	2.97e-06	408	408
ADPRH	0.0656175	0.185912	0.366711	408	408
ADRA1A	0.0211434	0.670244	0.804814	408	153
ADRA1B	0.0809749	0.102411	0.24658	408	357
ADRA1D	0.0290089	0.559034	0.72771	408	378
ADRA2A	-0.0853525	0.0850893	0.216774	408	408
CDC20	0.270838	2.73e-08	2.99e-06	408	408
ADRA2C	-0.0768156	0.121351	0.276163	408	403
CCDC12	0.270717	2.77e-08	3.02e-06	408	408
PSMC3	0.269926	3.05e-08	3.28e-06	408	408
ADRB3	-0.0375357	0.449574	0.641289	408	326
ADRBK1	0.0730589	0.140708	0.305577	408	408
ADRBK2	0.0023352	0.962494	0.980792	408	408
SNX15	0.26914	3.35e-08	3.54e-06	408	408
ADSL	-0.0133051	0.788748	0.882663	408	408
SDSL	0.268698	3.54e-08	3.69e-06	408	408
NDUFV1	0.267634	4.02e-08	4.16e-06	408	408
AEBP1	0.00543708	0.912816	0.954526	408	408
JAGN1	0.26744	4.12e-08	4.23e-06	408	408
AEN	0.0946008	0.0562281	0.161168	408	408
AES	-0.0111173	0.822854	0.903481	408	408
AFAP1L1	0.0513195	0.301088	0.500656	408	408
AFAP1L2	-0.0666757	0.178901	0.357784	408	408
AFAP1	-0.0845507	0.088072	0.221639	408	408
AFARP1	0.035993	0.468435	0.655502	408	356
ENO3	0.267373	4.15e-08	4.25e-06	408	408
AFF2	-0.0350779	0.479826	0.665081	408	388
AFF3	-0.0525539	0.289595	0.488679	408	406
CDCA3	0.267323	4.18e-08	4.25e-06	408	408
AFG3L1	-0.0929867	0.0605806	0.169902	408	408
TRAPPC4	0.266921	4.38e-08	4.42e-06	408	408
C11orf80	0.266805	4.45e-08	4.46e-06	408	408
AFM	-0.0362322	0.465482	0.653651	408	60
AFP	0.00953515	0.847731	0.917529	408	132
GAS2L1	0.26663	4.54e-08	4.49e-06	408	408
AG2	0.00157203	0.974746	0.987954	408	408
FDPS	0.266272	4.74e-08	4.63e-06	408	408
AGAP1	0.0372986	0.452445	0.644056	408	408
AGAP2	-0.00433647	0.930414	0.963928	408	408
AGAP3	-0.0173647	0.726563	0.843425	408	408
AGAP4	-0.00571201	0.908426	0.952121	408	408
AGAP5	-0.0865764	0.0806942	0.209029	408	408
AGAP6	-0.00373673	0.940018	0.969098	408	408
AGAP7	-0.0223036	0.653298	0.793161	408	407
AGAP8	-0.0358592	0.470091	0.65677	408	408
CALML6	0.265779	5.03e-08	4.83e-06	408	345
AGBL1	0.0147071	0.767098	0.86919	408	79
AGBL2	-0.0940823	0.0575971	0.163762	408	408
AGBL3	-0.0950846	0.0549753	0.158483	408	396
AGBL4	-0.0726512	0.142944	0.308659	408	301
SEC22C	0.265762	5.04e-08	4.83e-06	408	408
AGER	0.0521103	0.29369	0.493006	408	408
AGFG1	-0.095553	0.0537844	0.155909	408	408
AGFG2	-0.00909523	0.854677	0.921821	408	408
GPR172A	0.265559	5.16e-08	4.93e-06	408	408
AGK	-0.0596483	0.229282	0.419994	408	408
CCDC103	0.265337	5.3e-08	5e-06	408	408
DBNDD1	0.265281	5.34e-08	5e-06	408	408
PSMG1	0.265198	5.39e-08	5.03e-06	408	408
C9orf100	0.264858	5.61e-08	5.18e-06	408	408
AGPAT3	0.0262627	0.596844	0.754976	408	408
AGPAT4	0.0084894	0.86426	0.92701	408	408
AGPAT5	0.0579765	0.242622	0.435673	408	408
SSNA1	0.264603	5.78e-08	5.32e-06	408	408
AGPAT9	0.0463218	0.350673	0.549472	408	408
AGPHD1	0.0478656	0.334833	0.53379	408	408
AGPS	-0.0251517	0.612463	0.766287	408	408
AGR2	-0.0942008	0.0572818	0.163138	408	404
AGR3	0.0268718	0.588359	0.749081	408	242
NUDC	0.264107	6.14e-08	5.59e-06	408	408
AGRP	0.0396282	0.424691	0.618914	408	214
AGTPBP1	0.0270273	0.586201	0.74727	408	408
AGTR1	-0.0294209	0.553464	0.723623	408	385
AGTR2	-0.0210446	0.671695	0.805941	408	97
PHB	0.263823	6.35e-08	5.76e-06	408	408
AGT	0.0372985	0.452446	0.644056	408	406
AGXT2L1	-0.0562241	0.257179	0.45257	408	155
AGXT2L2	-0.0444553	0.370445	0.569983	408	408
AGXT2	0.0550183	0.26754	0.464281	408	46
AGXT	0.0279617	0.573315	0.737977	408	148
LOC440925	0.262748	7.21e-08	6.39e-06	408	310
AHCYL1	-0.0964774	0.0514971	0.15099	408	408
TMEM110	0.262698	7.25e-08	6.4e-06	408	408
ASB6	0.260856	9.01e-08	7.78e-06	408	408
AHDC1	-0.0150061	0.762503	0.866082	408	408
AHI1	-0.0309741	0.532708	0.707701	408	408
AHNAK2	0.0112725	0.820422	0.901749	408	408
AHNAK	-0.0677674	0.171874	0.348301	408	408
AHRR	-0.0276971	0.57695	0.74118	408	408
PFN4	0.260822	9.04e-08	7.78e-06	408	404
THOP1	0.260519	9.37e-08	8.03e-06	408	408
AHSA2	-0.00590881	0.905286	0.950261	408	408
AHSG	0.0432335	0.383753	0.583031	408	161
AHSP	0.0133264	0.788417	0.882392	408	140
CDK5	0.260472	9.42e-08	8.04e-06	408	408
AIDA	0.024382	0.623388	0.772759	408	408
SNAPC2	0.26041	9.49e-08	8.06e-06	408	408
AIF1	-0.0623688	0.2087	0.395072	408	408
AIFM1	0.0555442	0.262987	0.459202	408	408
AIFM2	0.0501466	0.312285	0.511531	408	408
AIFM3	0.0536194	0.279914	0.47826	408	408
AIG1	0.0278508	0.574837	0.739345	408	408
AIM1L	0.0292552	0.555701	0.725252	408	407
AIM1	-0.089547	0.0707868	0.190128	408	408
VGF	0.260089	9.85e-08	8.3e-06	408	406
AIMP1	-0.0219228	0.658841	0.796805	408	408
FBXW5	0.259957	1e-07	8.36e-06	408	408
AIPL1	-0.0308609	0.534209	0.708661	408	142
RPUSD3	0.25971	1.03e-07	8.53e-06	408	408
AIRE	-0.023131	0.641322	0.785518	408	169
AJAP1	-0.0488939	0.324541	0.523839	408	391
B3GAT3	0.259179	1.1e-07	9e-06	408	408
ACY1	0.258649	1.17e-07	9.53e-06	408	408
AK3L1	-0.00761516	0.878123	0.935587	408	408
AK3	-0.000886859	0.985752	0.993772	408	408
AK5	0.0915378	0.064721	0.178198	408	389
TAF6	0.258557	1.18e-07	9.6e-06	408	408
ABHD14A	0.258453	1.19e-07	9.68e-06	408	408
LOC92659	0.258236	1.22e-07	9.84e-06	408	408
AKAP12	0.0684988	0.167283	0.342581	408	408
DOLK	0.258171	1.23e-07	9.88e-06	408	408
AKAP14	0.021184	0.669648	0.804196	408	116
SRM	0.257976	1.26e-07	1.01e-05	408	408
AKAP2	-0.0737996	0.136715	0.299599	408	388
LSM4	0.257793	1.29e-07	1.01e-05	408	408
AKAP4	0.0268639	0.588468	0.749081	408	32
AKAP5	-0.00256783	0.958761	0.979255	408	408
AKAP6	-0.0764924	0.12293	0.278681	408	407
ACCN3	0.257776	1.29e-07	1.01e-05	408	406
AKAP8L	0.0586542	0.23715	0.429113	408	408
FAM128B	0.257123	1.39e-07	1.06e-05	408	408
SPEF1	0.256967	1.42e-07	1.07e-05	408	390
AKD1	-0.0780488	0.115471	0.267068	408	408
AKIRIN1	0.0119057	0.810521	0.896019	408	408
AKIRIN2	-0.0520973	0.29381	0.493095	408	408
AKNAD1	0.0790374	0.11092	0.259797	408	289
AKNA	-0.0609751	0.219071	0.408	408	408
EBP	0.25649	1.5e-07	1.12e-05	408	408
NENF	0.256428	1.51e-07	1.13e-05	408	408
AKR1B15	0.0194029	0.69598	0.822514	408	351
AKR1B1	0.0572244	0.248798	0.442197	408	408
PFKFB4	0.255892	1.6e-07	1.18e-05	408	408
AKR1C2	-0.0776083	0.117545	0.270573	408	407
AKR1C3	-0.0229661	0.643701	0.786786	408	408
AKR1C4	0.0810672	0.102018	0.245901	408	173
AKR1CL1	-0.0117099	0.813579	0.897853	408	93
AKR1D1	0.0017992	0.971098	0.986001	408	182
AKR1E2	0.0155457	0.754232	0.860318	408	404
NRM	0.255843	1.61e-07	1.18e-05	408	408
ORAI1	0.255812	1.62e-07	1.18e-05	408	408
FOXRED1	0.254871	1.8e-07	1.3e-05	408	408
AKT1S1	0.0792655	0.10989	0.258412	408	408
AKT1	-0.00156163	0.974913	0.988055	408	408
AKT2	-0.0622332	0.209694	0.396482	408	408
AKT3	0.00481544	0.922751	0.959785	408	408
AKTIP	-0.00293553	0.952862	0.976886	408	408
ALAD	0.0457108	0.35707	0.556451	408	408
MRPL55	0.254521	1.87e-07	1.34e-05	408	408
ALAS2	-0.0281578	0.570628	0.735935	408	253
ALB	-0.038329	0.440045	0.632698	408	285
ALCAM	-0.0501495	0.312257	0.511531	408	408
MRPS24	0.25376	2.04e-07	1.45e-05	408	408
ALDH18A1	-0.0442961	0.372162	0.571397	408	408
ALDH1A1	-0.051572	0.298712	0.498276	408	408
ALDH1A2	-0.0644207	0.194084	0.376761	408	403
ALDH1A3	-0.0245693	0.620722	0.77176	408	408
ALDH1B1	0.0565985	0.254019	0.448742	408	408
SDCCAG3	0.253746	2.05e-07	1.45e-05	408	408
ALDH1L2	0.0471906	0.341702	0.54092	408	407
PIF1	0.25372	2.05e-07	1.45e-05	408	408
ALDH3A1	-0.0931855	0.06003	0.168854	408	399
ALDH3A2	-0.0842474	0.0892222	0.223607	408	408
ALDH3B1	0.0950235	0.0551321	0.158798	408	408
ALDH3B2	-0.0496781	0.316833	0.516167	408	408
STRA13	0.253699	2.06e-07	1.45e-05	408	408
ALDH5A1	-0.0658629	0.184269	0.364591	408	408
TOMM5	0.253367	2.14e-07	1.49e-05	408	408
ALDH7A1	0.0478364	0.335129	0.534176	408	408
FAM64A	0.253287	2.16e-07	1.5e-05	408	408
ALDH9A1	-0.0415369	0.40271	0.600947	408	408
ALDOA	0.0183003	0.712467	0.83442	408	408
ALDOB	-0.0466294	0.34748	0.546091	408	319
ALDOC	-0.0701629	0.157181	0.328941	408	408
SLC34A3	0.253088	2.21e-07	1.52e-05	408	398
ALG10	-0.0817395	0.0991984	0.2409	408	408
POP7	0.252838	2.27e-07	1.56e-05	408	408
ALG12	-0.0138893	0.779706	0.877159	408	408
LOC401052	0.252684	2.31e-07	1.58e-05	408	408
ALG14	0.0455444	0.358826	0.558405	408	408
ALG1L2	-0.017569	0.723478	0.840988	408	244
ALG1L	-0.0490882	0.32262	0.52203	408	408
ALG1	0.0864548	0.0811224	0.209732	408	408
RPL35	0.252404	2.38e-07	1.61e-05	408	408
COBRA1	0.252376	2.39e-07	1.61e-05	408	408
ALG5	-0.0595433	0.230104	0.421039	408	408
ALG6	0.0367185	0.459511	0.649543	408	408
LSS	0.25234	2.4e-07	1.62e-05	408	408
C9orf142	0.252216	2.44e-07	1.63e-05	408	408
MC1R	0.252197	2.44e-07	1.63e-05	408	408
ALKBH2	0.0868597	0.0797033	0.207036	408	408
ALKBH3	0.0830335	0.0939455	0.231908	408	408
TMEM120B	0.251963	2.51e-07	1.66e-05	408	408
ALKBH5	0.0602839	0.224349	0.414022	408	408
CENPA	0.251445	2.66e-07	1.74e-05	408	408
FAM166A	0.251391	2.67e-07	1.74e-05	408	253
ALKBH8	-0.0775187	0.11797	0.271079	408	408
ALK	0.0603809	0.223603	0.41295	408	298
ALLC	-0.0545337	0.271783	0.469045	408	111
C7orf52	0.251128	2.75e-07	1.78e-05	408	248
ALMS1	0.0474119	0.33944	0.538649	408	408
ALOX12B	0.0519399	0.295274	0.494458	408	341
ALOX12P2	0.00452492	0.927398	0.961997	408	384
ALOX12	-0.0963138	0.0518959	0.151921	408	405
ALOX15B	-0.0427895	0.388661	0.587533	408	406
ALOX15	-0.0708324	0.153249	0.32365	408	396
ALOX5AP	-0.0433483	0.382491	0.58158	408	408
ALOX5	-0.0213488	0.667232	0.802774	408	408
ALOXE3	0.0864916	0.0809926	0.209504	408	397
ALPI	0.0788093	0.111957	0.2615	408	39
MESP2	0.250998	2.79e-07	1.8e-05	408	380
ALPK2	0.0149373	0.763559	0.866618	408	402
ALPK3	-0.0198726	0.688999	0.817783	408	408
ALPL	0.011456	0.81755	0.900041	408	408
ALPPL2	0.00494855	0.920622	0.958639	408	252
ALPP	0.0626707	0.206501	0.392184	408	361
ALS2CL	0.0490956	0.322547	0.522007	408	408
ALS2CR11	0.0405611	0.413862	0.610249	408	356
ALS2CR12	-0.0947921	0.0557299	0.160106	408	325
ALS2CR4	0.0137338	0.782109	0.87852	408	408
WNK4	0.249774	3.21e-07	2.03e-05	408	401
ALS2	-0.00806904	0.870921	0.930917	408	408
ALX1	-0.0299578	0.546245	0.718213	408	249
ALX3	0.0168193	0.734824	0.847877	408	407
ALX4	0.00522534	0.916198	0.956531	408	90
AMAC1L2	-0.0273307	0.582002	0.744189	408	323
AMAC1L3	0.0170242	0.731718	0.84631	408	192
AMAC1	0.00113594	0.98175	0.991724	408	109
AMACR	-0.0624414	0.20817	0.394366	408	408
CSPG5	0.249604	3.27e-07	2.06e-05	408	408
AMBP	-0.00192287	0.969113	0.984783	408	232
AMBRA1	-0.0289769	0.559468	0.727912	408	408
AMD1	0.0266013	0.59212	0.75128	408	408
SSU72	0.249566	3.28e-07	2.06e-05	408	408
AMDHD2	-0.0088361	0.858773	0.924525	408	408
AMELX	0.0676731	0.172473	0.348967	408	38
AMELY	0.0453722	0.360647	0.559936	408	59
C3orf39	0.248867	3.55e-07	2.18e-05	408	408
AMHR2	0.0186031	0.707925	0.831556	408	191
ASL	0.248752	3.59e-07	2.2e-05	408	408
AMICA1	-0.0917055	0.0642303	0.177115	408	408
AMIGO1	-0.0164419	0.740559	0.851651	408	408
LONP1	0.248313	3.77e-07	2.29e-05	408	408
SLC25A19	0.248224	3.81e-07	2.3e-05	408	408
AMMECR1L	-0.0774451	0.118321	0.271604	408	408
AMMECR1	-0.0680485	0.170099	0.346109	408	408
SCYL1	0.248212	3.82e-07	2.3e-05	408	408
SLMO1	0.247952	3.93e-07	2.36e-05	408	407
AMOTL1	0.0827806	0.0949545	0.233765	408	408
AMOTL2	0.00790869	0.873464	0.932095	408	408
AMOT	0.080649	0.103804	0.248949	408	408
AMPD1	-0.0850163	0.0863301	0.218683	408	222
AMPD2	0.0942433	0.0571692	0.162985	408	408
AMPD3	-0.080623	0.103917	0.249099	408	408
AMPH	0.00627521	0.899443	0.947013	408	406
AMTN	-0.0616925	0.213688	0.401556	408	216
C7orf27	0.247909	3.95e-07	2.37e-05	408	408
AMY1A	0.06817	0.169336	0.345255	408	324
AMY2A	-0.0029373	0.952834	0.976886	408	260
TUBB4	0.24785	3.97e-07	2.38e-05	408	408
PSMD4	0.247465	4.15e-07	2.47e-05	408	408
AMZ2P1	-0.073041	0.140806	0.305686	408	408
AMZ2	-0.0443497	0.371583	0.570816	408	408
ANAPC10	-0.0668818	0.177558	0.355738	408	408
DDX56	0.247265	4.24e-07	2.5e-05	408	408
ANAPC13	-0.0329403	0.50701	0.687038	408	408
ANAPC16	-0.0882885	0.0748555	0.19826	408	408
ANAPC1	-0.0519946	0.294765	0.493982	408	408
DONSON	0.24723	4.25e-07	2.5e-05	408	408
PWP2	0.247158	4.29e-07	2.51e-05	408	408
ANAPC5	0.0363	0.464648	0.652734	408	408
ANAPC7	0.0366177	0.460746	0.650113	408	408
ANGEL1	-0.061034	0.218625	0.407511	408	408
C9orf117	0.247039	4.35e-07	2.53e-05	408	403
ANGPT1	-0.0520384	0.294358	0.493638	408	407
ANGPT2	-0.0860692	0.0824929	0.21222	408	408
ANGPT4	-0.0762672	0.12404	0.280224	408	281
ANGPTL1	-0.0336743	0.497586	0.679804	408	396
ANGPTL2	-0.0749266	0.130808	0.290618	408	408
ANGPTL3	-0.0357496	0.471451	0.658069	408	295
ANGPTL4	0.00388181	0.937694	0.967645	408	408
ANGPTL5	-0.0134724	0.786156	0.880992	408	147
ANGPTL6	0.0238882	0.630441	0.778326	408	391
ANGPTL7	-0.081767	0.0990844	0.240851	408	250
CAD	0.246781	4.47e-07	2.59e-05	408	408
ANK1	-0.0475551	0.337982	0.537015	408	407
ANK2	-0.0227777	0.646425	0.788637	408	405
PHF19	0.246465	4.63e-07	2.65e-05	408	408
C7orf50	0.24637	4.68e-07	2.66e-05	408	408
ANKDD1A	0.0372133	0.45348	0.64495	408	408
ANKFN1	-0.0174309	0.725564	0.842702	408	265
RABL5	0.245923	4.91e-07	2.77e-05	408	408
PDSS1	0.245775	5e-07	2.79e-05	408	408
DPM3	0.245642	5.07e-07	2.82e-05	408	408
ANKH	0.00409671	0.934252	0.966107	408	408
EIF2B4	0.245553	5.12e-07	2.84e-05	408	408
ANKK1	-0.02724	0.583256	0.745041	408	401
ARPC5L	0.245426	5.19e-07	2.87e-05	408	408
ANKLE2	0.00353604	0.943234	0.971187	408	408
ANKMY1	-0.0190199	0.70169	0.827117	408	408
EXOSC4	0.24517	5.34e-07	2.94e-05	408	408
LRRC45	0.245112	5.37e-07	2.94e-05	408	408
ANKRD10	-0.0879124	0.0761076	0.200754	408	408
LOC100133985	0.245111	5.37e-07	2.94e-05	408	401
SC65	0.244734	5.6e-07	3.04e-05	408	408
ANKRD13A	-0.0528668	0.286728	0.485477	408	408
SELK	0.244547	5.72e-07	3.08e-05	408	408
ANKRD13C	-0.0631461	0.203073	0.387966	408	408
MRPL37	0.244072	6.02e-07	3.22e-05	408	408
ANKRD16	0.0577662	0.244338	0.437578	408	408
C20orf27	0.243894	6.14e-07	3.27e-05	408	408
CEP164	0.242428	7.2e-07	3.75e-05	408	408
ANKRD1	0.0787295	0.112322	0.262104	408	336
ANKRD20A3	0.0154094	0.756319	0.861844	408	372
ANKRD20A4	-0.0782662	0.114457	0.265386	408	227
ANKRD20B	-0.0171644	0.729595	0.845332	408	363
ANKRD22	-0.0625249	0.207561	0.39351	408	408
ANKRD23	-0.00714764	0.885553	0.939643	408	408
ANKRD24	0.0650873	0.189501	0.371025	408	408
ANKRD26P1	0.0227785	0.646412	0.788637	408	142
ANKRD26	0.0540276	0.276263	0.474125	408	408
RAC3	0.242355	7.26e-07	3.76e-05	408	408
ANKRD28	-0.0526329	0.288869	0.48803	408	408
ANKRD29	-0.0410868	0.407831	0.605131	408	391
ANKRD2	-0.0388053	0.43438	0.627831	408	370
ANKRD30A	0.0151885	0.759705	0.864027	408	34
ANKRD30B	0.0439795	0.375592	0.574376	408	120
ANKRD31	-0.074116	0.135036	0.297023	408	240
ANKRD32	-0.0480897	0.332573	0.532047	408	408
ANKRD33	0.0189019	0.703455	0.828612	408	208
ANKRD34A	0.0936569	0.0587407	0.166254	408	408
ANKRD34B	0.0864065	0.081293	0.210065	408	284
ANKRD34C	-0.0503498	0.310325	0.509473	408	122
ANKRD35	-0.0386481	0.436245	0.629302	408	408
SCAMP3	0.242137	7.43e-07	3.84e-05	408	408
CCT7	0.242092	7.47e-07	3.85e-05	408	408
CLN6	0.241894	7.63e-07	3.91e-05	408	408
ANKRD37	-0.0231331	0.641291	0.785518	408	408
NUDT8	0.241792	7.71e-07	3.94e-05	408	408
PREB	0.241682	7.8e-07	3.96e-05	408	408
ANKRD42	0.0366835	0.45994	0.649578	408	408
ANKRD43	0.0205199	0.67942	0.810734	408	404
ANKRD44	-0.085393	0.0849408	0.216532	408	406
ANKRD45	-0.0138083	0.780957	0.877865	408	376
TRIM65	0.241665	7.82e-07	3.96e-05	408	408
CERCAM	0.241601	7.87e-07	3.98e-05	408	408
TCTA	0.241472	7.98e-07	4.01e-05	408	408
ANKRD52	-0.0375866	0.44896	0.640819	408	408
ANKRD53	0.0144601	0.7709	0.871754	408	400
ANKRD54	0.0201928	0.684254	0.814045	408	408
ANKRD55	-0.0238607	0.630834	0.778524	408	291
ANKRD56	-0.0490537	0.322961	0.522297	408	406
ANKRD57	0.0177126	0.72131	0.840069	408	408
ANKRD58	0.0231935	0.640421	0.785069	408	408
ANKRD5	-0.0407852	0.411285	0.608399	408	408
ECE2	0.241349	8.09e-07	4.05e-05	408	408
ANKRD7	0.062358	0.208779	0.395184	408	225
ANKRD9	0.0674388	0.173967	0.350648	408	408
ANKS1A	-0.0370873	0.455012	0.64622	408	408
ANKS1B	-0.0375761	0.449087	0.640955	408	353
ANKS3	0.0122253	0.805535	0.893173	408	408
ANKS4B	-0.00219322	0.964773	0.982465	408	186
ANKS6	0.0400284	0.420026	0.615343	408	408
ANKZF1	0.0570822	0.249977	0.443673	408	408
QRICH1	0.241051	8.35e-07	4.17e-05	408	408
ATAD3B	0.240994	8.41e-07	4.18e-05	408	408
ANO1	0.0302435	0.542422	0.715155	408	408
ANO2	-0.0501857	0.311907	0.511268	408	405
ANO3	-0.0724482	0.144067	0.310572	408	361
ANO4	-0.0224878	0.650624	0.791736	408	360
ANO5	-0.059656	0.229221	0.419921	408	396
SLC25A26	0.240978	8.42e-07	4.18e-05	408	408
ANO7	0.0509302	0.304774	0.504817	408	407
DAND5	0.240784	8.6e-07	4.24e-05	408	345
ANO9	0.0383896	0.439322	0.631876	408	408
ANP32A	0.058367	0.239458	0.431965	408	408
ANAPC2	0.240261	9.1e-07	4.45e-05	408	408
ANP32C	0.0784612	0.113554	0.264117	408	392
ANP32D	-0.0417958	0.399782	0.598896	408	119
AURKB	0.239983	9.37e-07	4.56e-05	408	408
CDC34	0.239874	9.48e-07	4.6e-05	408	408
ANTXR1	-0.0724939	0.143813	0.310169	408	408
COMMD4	0.239305	1.01e-06	4.83e-05	408	408
ANTXRL	-0.0010622	0.982935	0.992055	408	95
CCHCR1	0.239018	1.04e-06	4.95e-05	408	408
FAM57B	0.238975	1.04e-06	4.95e-05	408	350
ANXA11	-0.03875	0.435036	0.628416	408	408
ANXA13	-0.0360595	0.467613	0.655037	408	250
ANXA1	0.0863095	0.0816366	0.210623	408	408
ANXA2P1	0.0717031	0.148248	0.317005	408	408
ANXA2P2	0.0677267	0.172133	0.348521	408	408
ANXA2P3	0.0788299	0.111863	0.261436	408	401
MED8	0.238967	1.04e-06	4.95e-05	408	408
ANXA3	0.0736464	0.137534	0.300899	408	408
ANXA4	-0.0322379	0.516116	0.694448	408	408
ANXA5	0.0666847	0.178842	0.357702	408	408
ANXA6	0.0217232	0.661755	0.798784	408	408
ANXA7	-0.0513488	0.300811	0.500486	408	408
ANXA8L1	-0.0863672	0.081432	0.210288	408	199
ANXA8L2	-0.0681333	0.169566	0.345464	408	405
ANXA8	-0.0697072	0.159901	0.332489	408	408
ANXA9	0.0775067	0.118027	0.271123	408	407
UBL7	0.238952	1.05e-06	4.95e-05	408	408
AOC2	-0.0134431	0.786609	0.88132	408	408
AOC3	-0.0611952	0.217409	0.406001	408	408
AOX1	0.00352292	0.943444	0.971304	408	391
AOX2P	0.0247164	0.618632	0.770216	408	14
SLC4A2	0.238906	1.05e-06	4.96e-05	408	408
AP1B1	0.0091536	0.853754	0.921295	408	408
STX10	0.238771	1.07e-06	4.99e-05	408	408
AP1G2	-0.0345137	0.486923	0.671107	408	408
RCE1	0.238752	1.07e-06	4.99e-05	408	408
AP1M2	-0.0309442	0.533105	0.70804	408	408
GTPBP3	0.238734	1.07e-06	4.99e-05	408	408
AP1S2	-0.0278493	0.574857	0.739345	408	408
AP1S3	-0.0334172	0.500876	0.682152	408	408
AP2A1	0.0314911	0.525888	0.702317	408	408
AP2A2	0.084653	0.0876871	0.221087	408	408
AP2B1	0.0211247	0.670518	0.804951	408	408
AP2M1	0.0622223	0.209774	0.396525	408	408
SS18L2	0.238646	1.08e-06	5.01e-05	408	408
TBRG4	0.238633	1.08e-06	5.01e-05	408	408
AP3B2	0.0883552	0.0746353	0.197831	408	396
AP3D1	0.0814093	0.100576	0.24336	408	408
TMEM203	0.238413	1.11e-06	5.11e-05	408	408
MRPS2	0.238391	1.11e-06	5.11e-05	408	408
AP3S1	-0.000224079	0.9964	0.998696	408	408
AP3S2	0.0633436	0.201661	0.386306	408	408
NT5M	0.238348	1.12e-06	5.11e-05	408	407
PSMG3	0.238239	1.13e-06	5.16e-05	408	408
AP4M1	0.0492203	0.321318	0.520691	408	408
IL17RD	0.237891	1.17e-06	5.34e-05	408	408
APAF1	-0.0694603	0.161389	0.334404	408	408
APBA1	0.00861833	0.862218	0.92638	408	408
APBA2	-0.00148333	0.976171	0.988698	408	408
APBA3	0.0943434	0.0569042	0.162519	408	408
APBB1IP	-0.0402722	0.417198	0.613233	408	408
C1orf86	0.237428	1.23e-06	5.53e-05	408	408
PSMB5	0.237317	1.25e-06	5.57e-05	408	408
APBB3	-0.0503885	0.309953	0.509313	408	408
C21orf70	0.237193	1.26e-06	5.63e-05	408	408
APCDD1L	0.0933817	0.0594906	0.16776	408	367
RUSC1	0.237105	1.27e-06	5.67e-05	408	408
APCS	0.0513371	0.300921	0.500504	408	67
LOC645332	0.236752	1.32e-06	5.86e-05	408	408
MBD3	0.236532	1.35e-06	5.98e-05	408	408
APEX1	-0.0159407	0.748196	0.856699	408	408
APEX2	0.0808697	0.102859	0.247326	408	408
PRDX4	0.23643	1.37e-06	6.01e-05	408	408
APH1B	0.0605494	0.222311	0.411359	408	408
PPM1G	0.236312	1.38e-06	6.08e-05	408	408
APIP	0.00110304	0.982279	0.991982	408	408
TMEM141	0.235992	1.43e-06	6.26e-05	408	408
APLF	-0.0584641	0.238677	0.430864	408	408
APLNR	0.0727522	0.142387	0.307955	408	408
APLN	0.030226	0.542656	0.715417	408	408
POLA2	0.235964	1.44e-06	6.26e-05	408	408
APLP2	0.0486887	0.326579	0.52581	408	408
RNF208	0.235722	1.47e-06	6.37e-05	408	408
APOA1	0.0665208	0.179915	0.358953	408	355
APOA2	-0.0326223	0.511122	0.690066	408	203
APOA4	-0.00650108	0.895843	0.945159	408	52
APOA5	0.0811019	0.101872	0.245666	408	159
APOB48R	0.0114807	0.817163	0.899985	408	408
APOBEC1	0.0259236	0.601593	0.75837	408	46
B3GALT6	0.235523	1.5e-06	6.47e-05	408	408
FAM50A	0.235387	1.53e-06	6.54e-05	408	408
APOBEC3B	-0.00540617	0.913309	0.954743	408	406
GTF3A	0.235268	1.55e-06	6.61e-05	408	408
SAMD1	0.235073	1.58e-06	6.72e-05	408	408
GPAA1	0.234983	1.59e-06	6.75e-05	408	408
MRPL36	0.234973	1.59e-06	6.75e-05	408	408
GLT8D1	0.234962	1.6e-06	6.75e-05	408	408
APOBEC4	-0.0218498	0.659906	0.797513	408	95
APOB	-0.00258342	0.958511	0.979172	408	324
APOC1P1	-0.00159745	0.974338	0.987897	408	151
IAH1	0.234759	1.63e-06	6.84e-05	408	408
APOC2	-0.00648818	0.896049	0.945246	408	404
APOC3	0.0139629	0.778568	0.876431	408	82
APOC4	0.0489256	0.324227	0.523501	408	209
APOD	-0.0262114	0.597562	0.75546	408	408
APOE	0.0535155	0.280848	0.479367	408	408
APOF	-0.0236112	0.634412	0.780372	408	160
APOH	0.00594719	0.904673	0.950031	408	103
TIMM8B	0.234754	1.63e-06	6.84e-05	408	408
GLYCTK	0.234689	1.64e-06	6.86e-05	408	408
TIPIN	0.234497	1.68e-06	6.98e-05	408	408
WDR4	0.234491	1.68e-06	6.98e-05	408	408
APOL5	0.0441035	0.374247	0.573062	408	107
MGC14436	0.234303	1.71e-06	7.1e-05	408	298
MIIP	0.233953	1.77e-06	7.3e-05	408	408
APOM	0.0732043	0.139917	0.304547	408	408
FAM86D	0.233951	1.77e-06	7.3e-05	408	408
ZP3	0.233851	1.79e-06	7.35e-05	408	408
SLC38A3	0.233642	1.83e-06	7.5e-05	408	354
AURKAIP1	0.233533	1.85e-06	7.54e-05	408	408
NCRNA00094	0.232973	1.96e-06	7.91e-05	408	408
APP	-0.0566645	0.253465	0.448071	408	408
GTPBP4	0.232938	1.97e-06	7.91e-05	408	408
RBM15B	0.23293	1.97e-06	7.91e-05	408	408
C6orf108	0.232506	2.06e-06	8.24e-05	408	408
ZGLP1	0.23243	2.08e-06	8.29e-05	408	408
AQP12A	-0.0308809	0.533944	0.708544	408	66
AQP12B	-0.0671211	0.176009	0.353588	408	220
AQP1	-0.0793692	0.109424	0.257718	408	408
AQP2	-0.0481977	0.331486	0.530938	408	99
ST6GALNAC4	0.232253	2.12e-06	8.42e-05	408	408
AQP4	-0.0494188	0.319368	0.518453	408	160
AQP5	0.00957443	0.847112	0.917241	408	302
AQP6	0.00646835	0.896365	0.945312	408	281
AQP7P1	-0.0141156	0.776211	0.875225	408	343
AQP7P3	-0.00286445	0.954002	0.977455	408	216
AQP7	-0.0137589	0.781722	0.878408	408	372
AQP8	-0.0105008	0.832528	0.90947	408	251
AQP9	0.074593	0.132536	0.293099	408	400
AQPEP	0.0241852	0.626195	0.775088	408	375
SNAPC4	0.232218	2.13e-06	8.44e-05	408	408
ARAF	0.0471105	0.342522	0.541679	408	408
ARAP1	0.0417334	0.400486	0.599638	408	408
DTD1	0.231594	2.27e-06	8.86e-05	408	408
SLC45A1	0.23157	2.27e-06	8.86e-05	408	407
ARCN1	0.094609	0.0562066	0.161129	408	408
ARC	-0.0378821	0.445399	0.63778	408	399
E2F1	0.231521	2.28e-06	8.89e-05	408	408
PMPCA	0.23125	2.35e-06	9.11e-05	408	408
CUTA	0.230932	2.43e-06	9.36e-05	408	408
CCDC72	0.23079	2.46e-06	9.48e-05	408	408
PPP1R16A	0.230614	2.51e-06	9.63e-05	408	408
ARF6	-0.0777654	0.116801	0.269326	408	408
TBL2	0.230587	2.51e-06	9.64e-05	408	408
C18orf56	0.230434	2.55e-06	9.76e-05	408	408
CAMK2N2	0.230427	2.56e-06	9.76e-05	408	408
IPO13	0.230177	2.62e-06	9.98e-05	408	408
PYCRL	0.229945	2.69e-06	0.000101226	408	408
SLC29A2	0.229799	2.73e-06	0.00010237	408	408
SGTA	0.229613	2.78e-06	0.000103953	408	408
ARFRP1	0.0379285	0.444842	0.637391	408	408
ARG1	-0.000223946	0.996402	0.998696	408	249
ARG2	-0.0693717	0.161925	0.335031	408	408
WDR18	0.229478	2.82e-06	0.000104814	408	408
ARGFX	0.074667	0.132151	0.292667	408	78
POLR2L	0.229398	2.84e-06	0.00010548	408	408
ARHGAP10	0.0874649	0.0776197	0.20324	408	408
ARHGAP11A	0.0822101	0.0972619	0.237869	408	408
ARHGAP11B	-0.0404611	0.415015	0.611332	408	406
DNM1	0.229319	2.86e-06	0.000106138	408	408
ARHGAP15	-0.0750955	0.129939	0.289272	408	407
ARHGAP17	0.033751	0.496606	0.678766	408	408
ARHGAP18	-0.0437068	0.378563	0.577378	408	408
ARHGAP19	-0.00180493	0.971006	0.985958	408	408
ARHGAP1	-0.0324944	0.512781	0.6914	408	408
SCAMP4	0.229259	2.88e-06	0.000106589	408	408
ARHGAP21	0.0288521	0.561162	0.729027	408	408
ARHGAP22	0.00256312	0.958836	0.979255	408	408
ARHGAP23	-0.0837108	0.0912861	0.227557	408	408
CD164L2	0.22889	2.99e-06	0.000110282	408	384
FNDC4	0.228656	3.06e-06	0.000112735	408	408
ABHD8	0.228538	3.1e-06	0.00011389	408	408
ARHGAP27	-0.000681769	0.989046	0.995202	408	408
ARHGAP28	0.0327367	0.509642	0.688837	408	408
PIPSL	0.228209	3.21e-06	0.000117514	408	408
ARHGAP30	-0.0209062	0.67373	0.807212	408	408
ARHGAP31	0.00412671	0.933772	0.965886	408	408
ARHGAP32	-0.0451956	0.362522	0.561682	408	408
ARHGAP33	0.0448624	0.366075	0.565298	408	408
FBXO24	0.228178	3.22e-06	0.000117514	408	408
C8ORFK29	0.228	3.28e-06	0.000118786	408	402
ARHGAP42	-0.0115041	0.816798	0.899804	408	408
C9orf69	0.227623	3.4e-06	0.000122762	408	408
B9D1	0.227434	3.47e-06	0.000124466	408	408
NRTN	0.227358	3.5e-06	0.00012482	408	403
ARHGAP8	0.00491137	0.921217	0.959009	408	404
MAN1B1	0.227353	3.5e-06	0.00012482	408	408
PDHB	0.227276	3.53e-06	0.000125351	408	408
ARHGDIB	-0.0582719	0.240226	0.432688	408	408
ARHGDIG	0.0338452	0.495406	0.677865	408	186
ARHGEF10L	-0.0137839	0.781335	0.878142	408	408
ARHGEF10	-0.0525312	0.289803	0.488849	408	408
ARHGEF11	-0.0871392	0.0787355	0.205255	408	408
GBAP1	0.227255	3.53e-06	0.000125394	408	408
ARHGEF15	0.00989861	0.842002	0.914884	408	408
ARHGEF16	0.0195443	0.693875	0.820897	408	408
ARHGEF17	-0.0294394	0.553214	0.723472	408	408
ARHGEF18	-0.0400398	0.419893	0.615343	408	408
ARHGEF19	0.0140326	0.777492	0.875886	408	408
ARHGEF1	0.0100619	0.839431	0.913328	408	408
ARHGEF2	0.0864969	0.0809738	0.209483	408	408
ARHGEF33	-0.0891656	0.0720004	0.192427	408	405
ARHGEF35	0.0288004	0.561864	0.72975	408	408
ARHGEF37	0.0255932	0.606234	0.762003	408	408
ARHGEF38	0.0727259	0.142532	0.308047	408	172
ARHGEF3	0.023644	0.633941	0.780196	408	408
ARHGEF4	0.0353851	0.475986	0.661956	408	407
ARHGEF5	0.056882	0.251645	0.445608	408	408
WIPI2	0.227078	3.6e-06	0.000126985	408	408
ARHGEF7	-0.0651588	0.189014	0.370414	408	408
ARHGEF9	0.0212686	0.668408	0.803235	408	408
C19orf76	0.227037	3.61e-06	0.000127074	408	408
ERI3	0.226961	3.64e-06	0.000127599	408	408
GRHPR	0.22681	3.7e-06	0.00012912	408	408
IFT122	0.226605	3.77e-06	0.000130908	408	408
ARID3B	0.0383908	0.439308	0.631876	408	408
ARID3C	0.0962511	0.0520493	0.152234	408	206
PACSIN3	0.22653	3.8e-06	0.000131667	408	408
C9orf40	0.226514	3.81e-06	0.000131667	408	408
ARID5A	0.0139612	0.778595	0.876431	408	408
KLHL18	0.22647	3.83e-06	0.000132028	408	408
SNRPB	0.2264	3.85e-06	0.000132506	408	408
CLPP	0.226334	3.88e-06	0.000133165	408	408
ARL10	-0.0125213	0.800923	0.890552	408	405
ARL11	-0.0531863	0.283822	0.482634	408	408
LRRFIP2	0.226218	3.92e-06	0.000134263	408	408
ARL13B	-0.069047	0.163903	0.337882	408	408
ARL14	-0.0328668	0.507959	0.68758	408	394
HINT2	0.226019	4e-06	0.00013636	408	408
ARL16	0.0560638	0.25854	0.454168	408	408
ARL17A	0.0132172	0.790111	0.883696	408	408
FKBPL	0.225866	4.07e-06	0.000138166	408	408
ARL1	-0.0700587	0.1578	0.329625	408	408
VKORC1	0.225835	4.08e-06	0.000138371	408	408
C9orf98	0.225772	4.11e-06	0.000138962	408	405
ARL3	0.0574663	0.2468	0.439903	408	408
ARL4A	-0.0869959	0.0792306	0.206251	408	408
ARL4C	0.00844163	0.865016	0.927573	408	408
ARL4D	0.00435818	0.930066	0.963767	408	408
ARL5A	-0.0484765	0.328694	0.528118	408	408
ARL5B	-0.050737	0.306614	0.506109	408	408
ARL5C	-0.021816	0.6604	0.797835	408	95
ARL6IP1	-0.0193318	0.697039	0.823232	408	408
METTL11A	0.225759	4.11e-06	0.000138962	408	408
ARL6IP5	0.0616004	0.214374	0.402317	408	408
ARL6IP6	0.018122	0.715147	0.836194	408	408
ARL6	0.0432562	0.383503	0.582739	408	408
ARL8A	0.0295792	0.55133	0.722097	408	408
ARL8B	0.017578	0.723342	0.84097	408	408
ARL9	0.0100727	0.839261	0.913291	408	391
ARMC10	0.0553608	0.264568	0.461106	408	408
NRGN	0.225723	4.13e-06	0.000139236	408	408
ARMC2	-0.065576	0.186191	0.366946	408	408
ARMC3	0.0507075	0.306896	0.506366	408	123
ARMC4	0.0228268	0.645714	0.788345	408	319
ARMC5	0.0742024	0.134581	0.296299	408	408
TIMM17B	0.225636	4.16e-06	0.000139988	408	408
ARMC7	0.0430149	0.386164	0.585496	408	408
ITPA	0.225596	4.18e-06	0.000140309	408	408
ARMC9	0.0596932	0.228931	0.419542	408	408
ARMCX1	0.0254557	0.608172	0.763528	408	408
ARMCX2	0.0693115	0.16229	0.335579	408	408
ARMCX3	-0.0758412	0.12616	0.283789	408	408
PTPMT1	0.225561	4.19e-06	0.000140573	408	408
ARMCX6	0.0076927	0.876892	0.934658	408	408
ARMS2	0.00263907	0.957618	0.978925	408	172
ARNT2	-0.0306245	0.537346	0.711176	408	408
ARNTL2	0.0713733	0.150127	0.31923	408	408
ARNTL	-0.0315164	0.525556	0.702108	408	408
ARNT	-0.0547665	0.269739	0.46697	408	408
URM1	0.225395	4.26e-06	0.000142459	408	408
B3GNT1	0.225277	4.31e-06	0.000142975	408	408
ARPC2	-0.0820366	0.0979724	0.239131	408	408
ARPC3	-0.0082101	0.868684	0.929319	408	408
ARMC6	0.225219	4.34e-06	0.000143568	408	408
KRTCAP2	0.224911	4.48e-06	0.000146863	408	408
ARPC5	0.057006	0.250611	0.444405	408	408
ARPM1	0.0367119	0.459592	0.649566	408	408
ARPP19	-0.0914416	0.0650039	0.178609	408	408
ARPP21	0.0490202	0.323292	0.522622	408	100
ARR3	0.0493496	0.320047	0.519299	408	78
RUVBL1	0.224768	4.54e-06	0.000148501	408	408
CHEK1	0.224674	4.58e-06	0.00014959	408	408
SEC13	0.224662	4.59e-06	0.00014959	408	408
ARRDC2	0.0223812	0.652171	0.7925	408	408
LOC153910	0.224589	4.62e-06	0.00015041	408	276
YIPF2	0.224575	4.63e-06	0.00015041	408	408
ARRDC5	-0.0205882	0.678414	0.810209	408	345
ARSA	-0.000134614	0.997837	0.999532	408	408
MRPL52	0.224438	4.69e-06	0.000152245	408	408
ARSD	-0.0155917	0.753528	0.860102	408	408
ARSE	0.0379194	0.444951	0.637412	408	390
ARSF	0.0127515	0.797342	0.888511	408	233
ARSG	0.0725437	0.143537	0.309694	408	408
ARSH	0.0698609	0.158979	0.331303	408	238
ARSI	0.0663654	0.180936	0.360269	408	406
ARSJ	-0.0786729	0.112581	0.262575	408	408
ARSK	-0.0244061	0.623045	0.772724	408	408
ART1	0.0915092	0.0648051	0.178316	408	49
AK1	0.224304	4.76e-06	0.000153055	408	408
ART4	0.00944538	0.849148	0.918188	408	244
ART5	0.00709552	0.886381	0.940006	408	362
ARTN	0.0278705	0.574567	0.739066	408	407
ARV1	0.0202438	0.6835	0.813472	408	408
ARVCF	-0.00960673	0.846602	0.917162	408	408
ARX	-0.0535601	0.280447	0.478922	408	260
C10orf114	0.22422	4.8e-06	0.000153861	408	408
TRAF2	0.224069	4.87e-06	0.000155892	408	408
KIF2C	0.22403	4.89e-06	0.000155892	408	408
ASAH2B	-0.0171825	0.72932	0.845077	408	357
ASAH2	-0.0685157	0.167178	0.342436	408	387
ASAM	0.0706403	0.154369	0.324852	408	406
ASAP1IT1	0.0204624	0.680269	0.811361	408	38
ASAP1	-0.0278428	0.574948	0.739414	408	408
ASAP2	0.0233028	0.638846	0.783683	408	408
ASAP3	0.0581072	0.24156	0.434388	408	408
ASB10	-0.0687771	0.165561	0.34041	408	126
ASB11	0.0248245	0.617097	0.769146	408	14
ASB12	-0.0378413	0.44589	0.638119	408	324
CNIH2	0.223897	4.95e-06	0.000157383	408	408
QPRT	0.223778	5.01e-06	0.000158866	408	408
ASB15	-0.060277	0.224403	0.414039	408	62
ASB16	-0.0353686	0.476191	0.661982	408	407
ASB17	0.0331765	0.503968	0.684534	408	6
ASB18	0.00860523	0.862426	0.926431	408	11
ASB1	0.0648537	0.191098	0.372871	408	408
SLC27A3	0.223756	5.02e-06	0.000158866	408	408
ASB3	-0.0345544	0.486409	0.670727	408	408
ASB4	-0.0706621	0.154242	0.324766	408	97
ASB5	0.00733155	0.882629	0.938478	408	231
PQLC2	0.223756	5.02e-06	0.000158866	408	408
CCNB2	0.223668	5.07e-06	0.000159514	408	408
SCNM1	0.22338	5.22e-06	0.000163644	408	408
ASB9	-0.0207476	0.676063	0.808876	408	408
ASCC1	-0.00226695	0.963589	0.981609	408	408
ASCC2	0.00336482	0.945979	0.972682	408	408
SLC5A6	0.223306	5.25e-06	0.000164591	408	408
ASCL1	0.0955895	0.0536924	0.155793	408	256
ASCL2	-0.0496578	0.317031	0.516288	408	408
ASCL3	0.0382258	0.441279	0.633856	408	64
ASCL4	0.0130315	0.792992	0.885436	408	146
ASF1A	-0.0761204	0.124767	0.281446	408	408
RECQL4	0.223277	5.27e-06	0.000164743	408	408
ASFMR1	0.0126307	0.799221	0.889468	408	223
SLC9A5	0.223194	5.31e-06	0.000165661	408	408
ASGR2	0.0327099	0.509987	0.689115	408	386
BIRC5	0.223112	5.36e-06	0.000166502	408	408
PLK1	0.222956	5.44e-06	0.000168017	408	408
ASIP	0.0394448	0.42684	0.620904	408	272
CMC1	0.222937	5.45e-06	0.000168017	408	408
EXD3	0.222927	5.46e-06	0.000168017	408	408
ASMT	0.00636752	0.897971	0.94616	408	267
RNASEH2C	0.222822	5.51e-06	0.000169532	408	408
ASNSD1	0.0386229	0.436544	0.629598	408	408
ASNS	0.0331103	0.504819	0.685173	408	408
ASPA	-0.0928434	0.0609802	0.17066	408	356
ASPDH	-0.0480663	0.332808	0.532286	408	175
ASPG	0.044729	0.367503	0.566701	408	364
FBXL6	0.222534	5.67e-06	0.000173645	408	408
ASPHD2	-0.0745803	0.132602	0.293164	408	408
BOLA1	0.222402	5.75e-06	0.000174953	408	408
NDUFS8	0.222382	5.76e-06	0.000174953	408	408
ASPN	-0.00415889	0.933257	0.965676	408	408
PLP2	0.222317	5.8e-06	0.000175807	408	408
MAST1	0.222275	5.82e-06	0.000176273	408	407
KCTD6	0.222192	5.87e-06	0.000177455	408	408
ASS1	0.01031	0.835527	0.91096	408	408
ASTE1	-0.0645334	0.193304	0.375463	408	408
ASTL	-0.093122	0.0602053	0.169072	408	328
ASTN1	-0.0441918	0.373291	0.572209	408	278
NDC80	0.222128	5.91e-06	0.000178319	408	408
ASXL1	-0.0396548	0.424381	0.618597	408	408
TPRN	0.222102	5.92e-06	0.000178515	408	408
ASXL3	-0.087596	0.0771743	0.202555	408	352
ASZ1	0.083768	0.0910642	0.22706	408	48
C19orf10	0.221835	6.08e-06	0.0001822	408	408
RABEPK	0.221815	6.09e-06	0.000182278	408	408
ATAD2	0.011535	0.816313	0.899502	408	408
PSRC1	0.221669	6.18e-06	0.000184653	408	408
KIF15	0.221638	6.2e-06	0.000184938	408	408
WDR5	0.221608	6.22e-06	0.000185221	408	408
ATAD5	-0.0289199	0.560241	0.728262	408	408
ATCAY	0.0409028	0.409937	0.607034	408	173
PCGF1	0.221516	6.27e-06	0.000186362	408	408
GPX1	0.221329	6.39e-06	0.000188714	408	408
RDBP	0.221246	6.44e-06	0.000189063	408	408
ATF3	-0.037863	0.445629	0.637927	408	408
ATF4	-0.0601125	0.225672	0.415545	408	408
ATF5	-0.0362071	0.465792	0.653771	408	408
ATF6B	-0.0330686	0.505357	0.685585	408	408
ATF6	-0.0612787	0.216781	0.405151	408	408
NGEF	0.221237	6.45e-06	0.000189063	408	407
ATF7IP	-0.0580651	0.241902	0.434752	408	408
TMUB1	0.221201	6.47e-06	0.000189434	408	408
C19orf62	0.221118	6.53e-06	0.000190704	408	408
ATG12	-0.0947148	0.0559308	0.16058	408	408
ATG16L1	0.0486372	0.327091	0.5262	408	408
DPH2	0.221019	6.59e-06	0.000192021	408	408
ATG2A	0.024128	0.627011	0.775668	408	408
PXMP2	0.220966	6.62e-06	0.000192739	408	408
ATG3	0.00553828	0.9112	0.95365	408	408
ATG4A	-0.055011	0.267603	0.464329	408	408
ATG4B	0.0415833	0.402184	0.600744	408	408
ATG4C	-0.0221356	0.655741	0.794635	408	408
ATG4D	0.00441863	0.929099	0.963263	408	408
ATG5	-0.0424887	0.392007	0.591002	408	408
C21orf58	0.220752	6.77e-06	0.000195955	408	408
ATP6V1F	0.2207	6.8e-06	0.000196439	408	408
ATG9B	0.01902	0.701689	0.827117	408	408
ATHL1	0.0253877	0.60913	0.764204	408	408
ATIC	0.0373189	0.452199	0.643883	408	408
ATL1	-0.0346867	0.484741	0.669256	408	408
ATL2	0.00510329	0.918149	0.957455	408	408
AK2	0.220588	6.88e-06	0.000198324	408	408
PSORS1C1	0.22022	7.13e-06	0.000204186	408	401
HTR1D	0.220175	7.16e-06	0.000204186	408	392
ATN1	0.00187418	0.969895	0.985367	408	408
ATOH1	0.0328386	0.508323	0.687962	408	31
ATOH7	0.0658809	0.184149	0.364425	408	361
NCLN	0.220023	7.27e-06	0.000206072	408	408
TXNL4A	0.21976	7.46e-06	0.000210548	408	408
ATP10A	0.00678051	0.891394	0.942697	408	408
C9orf37	0.219705	7.5e-06	0.000211104	408	408
NME1	0.219412	7.72e-06	0.00021632	408	408
ATP11A	0.0109833	0.824953	0.904745	408	408
ATP11B	-0.0716576	0.148506	0.317354	408	408
NDUFA11	0.219232	7.85e-06	0.000219854	408	408
ATP12A	0.0564115	0.255595	0.450493	408	272
POLR2E	0.219197	7.88e-06	0.000220223	408	408
ERAS	0.219087	7.96e-06	0.000221751	408	299
NSUN5	0.21906	7.99e-06	0.000221944	408	408
ATP13A4	0.044611	0.368769	0.568094	408	339
ATP13A5	-0.00715105	0.885498	0.939643	408	89
ATP1A1	-0.0307141	0.536156	0.71035	408	408
ATP1A2	-0.0758606	0.126063	0.283762	408	383
ATP1A3	0.00968071	0.845436	0.916703	408	405
ATP1A4	-0.0830587	0.0938457	0.231772	408	341
RTN3	0.218964	8.06e-06	0.000223494	408	408
ATP1B2	-0.0312915	0.528516	0.704465	408	408
ATP1B3	-0.0516275	0.298192	0.49774	408	408
ATP1B4	0.033094	0.505029	0.685325	408	14
ATP2A1	0.0675311	0.173378	0.349915	408	408
HSD17B10	0.218839	8.16e-06	0.000225624	408	408
ATP2A3	-0.0313377	0.527908	0.704076	408	408
ITGA2B	0.218754	8.23e-06	0.000226879	408	397
ATP2B2	-0.00859626	0.862568	0.926482	408	322
ATP2B3	0.016598	0.738185	0.850306	408	193
ATP2B4	-0.0952197	0.0546295	0.157758	408	408
ATP2C1	-0.0767703	0.121571	0.276595	408	408
C21orf59	0.218445	8.48e-06	0.000231888	408	408
ATP4A	0.0383757	0.439488	0.632025	408	192
ATP4B	0.0402926	0.416962	0.613043	408	127
ATP5A1	0.000431087	0.993074	0.997202	408	408
ATP5B	-0.0546124	0.271091	0.468175	408	408
ATP5C1	0.0942806	0.0570701	0.162826	408	408
FKBP10	0.218364	8.55e-06	0.000233399	408	408
ATP5EP2	0.0405066	0.41449	0.610752	408	408
ATP5E	0.0226699	0.647984	0.789722	408	408
ATP5F1	0.00550932	0.911662	0.953867	408	408
CNTROB	0.218161	8.72e-06	0.000237733	408	408
ATP5G2	0.024553	0.620954	0.771805	408	408
ATP5G3	0.0873922	0.0778678	0.203682	408	408
ATP5H	0.0953326	0.0543419	0.157177	408	408
ATP5I	0.0206134	0.678042	0.809896	408	408
RPUSD4	0.217954	8.89e-06	0.000241899	408	408
ABCG4	0.217776	9.05e-06	0.000245464	408	395
ATP5L2	0.0931501	0.0601278	0.168939	408	275
MOGS	0.217748	9.07e-06	0.0002458	408	408
MCM6	0.217499	9.29e-06	0.000250432	408	408
ATP5SL	0.00122837	0.980266	0.991006	408	408
ATP5S	-0.0296534	0.550332	0.721362	408	408
ATP6AP1L	0.0189481	0.702763	0.828262	408	408
ATP6AP1	-0.016263	0.743283	0.853559	408	408
ATP6AP2	-0.0443785	0.371273	0.570731	408	408
UBXN11	0.217479	9.31e-06	0.000250579	408	408
ATP6V0A2	-0.0628651	0.205095	0.390496	408	408
ATP6V0A4	0.0252903	0.610505	0.765211	408	374
C18orf22	0.217448	9.34e-06	0.00025084	408	408
ATP6V0C	0.0113524	0.819171	0.900819	408	408
ATP6V0D1	0.010513	0.832336	0.909388	408	408
ATP6V0D2	0.0176157	0.722773	0.840747	408	383
ATP6V0E1	0.00645791	0.896531	0.945338	408	408
PTDSS2	0.217289	9.49e-06	0.000253208	408	408
SEC61B	0.217115	9.65e-06	0.000256143	408	408
ATP6V1B1	0.0256722	0.605124	0.761196	408	403
ATP6V1B2	-0.0589395	0.234873	0.42661	408	408
ATP6V1C1	-0.0815506	0.0999847	0.242428	408	408
AGMAT	0.216901	9.85e-06	0.000260109	408	408
ATP6V1D	0.0445563	0.369357	0.568732	408	408
ATP6V1E1	0.0473623	0.339946	0.539068	408	408
ATP6V1E2	0.0862641	0.0817979	0.210799	408	408
SFMBT1	0.216786	9.96e-06	0.000262684	408	408
ATP6V1G1	0.0514155	0.300183	0.499774	408	408
ATP6V1G2	0.0832469	0.0931009	0.230565	408	404
ATP6V1G3	-0.0132003	0.790373	0.883939	408	53
ATP6V1H	0.0101796	0.837578	0.912055	408	408
B3GNT4	0.216547	1.02e-05	0.000267758	408	404
ATP7B	-0.039102	0.430873	0.624563	408	408
RPL23AP7	0.216505	1.02e-05	0.000268497	408	408
ATP8A2	-0.0447906	0.366843	0.566119	408	382
TUBB2A	0.216435	1.03e-05	0.000269955	408	408
ATP8B2	-0.0496732	0.31688	0.51617	408	408
ATP8B3	0.0600648	0.226041	0.416072	408	408
ATP8B4	-0.0542145	0.274604	0.472153	408	408
ATP8B5P	-0.0244285	0.622725	0.772463	408	408
FAM86C	0.216362	1.04e-05	0.000271119	408	408
ATP9B	-0.0403826	0.415922	0.612007	408	408
QSOX2	0.215946	1.08e-05	0.000280026	408	408
UBAC1	0.215686	1.11e-05	0.000286764	408	408
ATPBD4	-0.0763276	0.123741	0.279839	408	408
GEMIN6	0.215629	1.11e-05	0.000287962	408	408
C16orf53	0.21556	1.12e-05	0.00028951	408	408
ATRNL1	-0.0779391	0.115984	0.267933	408	352
ATRN	-0.0743836	0.133629	0.294703	408	408
RAG1AP1	0.215502	1.13e-05	0.000290371	408	408
EDC3	0.215409	1.14e-05	0.000292219	408	408
LRFN4	0.215315	1.15e-05	0.000293768	408	408
AKR7A2	0.215314	1.15e-05	0.000293768	408	408
CCDC34	0.215229	1.16e-05	0.000295716	408	408
ATXN2L	0.00593794	0.904821	0.950031	408	408
ATXN2	-0.0833626	0.0926456	0.22984	408	408
ATXN3L	0.0151872	0.759725	0.864027	408	28
FDX1L	0.215177	1.16e-05	0.000296501	408	408
GTF2H4	0.215063	1.18e-05	0.000298622	408	408
ATXN7L2	-0.00215832	0.965333	0.982895	408	408
ATP5G1	0.214878	1.2e-05	0.000303206	408	408
ATXN7L3	-0.0608784	0.219804	0.408758	408	408
ATXN7	-0.06084	0.220095	0.409119	408	408
ATXN8OS	-0.0261839	0.597946	0.755659	408	15
AUH	0.00793567	0.873036	0.931889	408	408
EXOSC2	0.214798	1.21e-05	0.000303667	408	408
TRIB3	0.214796	1.21e-05	0.000303667	408	408
AURKAPS1	0.0620117	0.211323	0.398759	408	408
NICN1	0.214651	1.22e-05	0.000307203	408	408
NDOR1	0.214636	1.22e-05	0.000307203	408	408
AURKC	-0.0374783	0.450269	0.642046	408	408
XKR8	0.214323	1.26e-05	0.000315719	408	408
AVEN	0.0958937	0.0529317	0.154098	408	408
AVIL	-0.0857179	0.0837574	0.214563	408	408
AVL9	-0.0414367	0.403846	0.601792	408	408
AVPI1	-0.0932141	0.0599512	0.168751	408	408
AVPR1A	-0.0672309	0.175301	0.352449	408	387
AVPR1B	-0.0126174	0.799428	0.889548	408	158
AVPR2	0.0702735	0.156526	0.32796	408	397
AVP	0.0557234	0.261448	0.45763	408	94
AWAT1	-0.0391276	0.43057	0.624305	408	17
AWAT2	0.0154112	0.756291	0.861844	408	129
AXIN1	0.0299899	0.545814	0.717949	408	408
AXIN2	-0.0476584	0.336932	0.536069	408	408
AXL	-0.00695393	0.888634	0.941232	408	408
AZGP1	-0.0186056	0.707888	0.831556	408	394
SPCS1	0.214199	1.28e-05	0.000319101	408	408
AZI2	0.0309337	0.533244	0.708131	408	408
LTK	0.214143	1.28e-05	0.000319997	408	396
AZU1	0.0904068	0.0681124	0.184815	408	250
NELF	0.213865	1.32e-05	0.000327365	408	408
HAGHL	0.213799	1.33e-05	0.000328617	408	408
B3GALNT2	-0.0891322	0.0721074	0.192635	408	408
B3GALT1	0.0559021	0.259918	0.455789	408	148
B3GALT2	-0.075856	0.126086	0.283768	408	378
B3GALT4	-0.0740252	0.135517	0.297819	408	408
B3GALT5	-0.0594761	0.230632	0.421664	408	344
MYCBPAP	0.213774	1.33e-05	0.000328993	408	391
B3GALTL	-0.0365661	0.461378	0.650373	408	408
PLOD1	0.213735	1.33e-05	0.000329412	408	408
NUDT1	0.213663	1.34e-05	0.000331256	408	408
SP5	0.213447	1.37e-05	0.000336884	408	352
ODF2	0.213429	1.37e-05	0.000337074	408	408
B3GNT2	-0.0251713	0.612185	0.766073	408	408
B3GNT3	-0.0277093	0.576783	0.741013	408	406
PSMB7	0.213166	1.41e-05	0.000343501	408	408
B3GNT5	-0.0295533	0.551679	0.722325	408	408
B3GNT6	0.0324949	0.512774	0.6914	408	165
B3GNT7	-0.0250836	0.613427	0.767051	408	408
B3GNT8	-0.0896177	0.0705636	0.189801	408	408
B3GNT9	0.0290144	0.55896	0.727676	408	408
C11orf24	0.21309	1.42e-05	0.000345131	408	408
B4GALNT1	0.0260498	0.599824	0.75699	408	402
B4GALNT2	0.0650315	0.189881	0.371446	408	166
B4GALNT3	-0.026897	0.588008	0.74886	408	406
B4GALNT4	-0.0465179	0.348635	0.547227	408	405
B4GALT1	-0.0694424	0.161497	0.334536	408	408
FAM125A	0.212847	1.45e-05	0.000351488	408	408
TMEM186	0.212764	1.46e-05	0.00035299	408	408
B4GALT4	-0.0028087	0.954896	0.977746	408	408
B4GALT5	-0.0413578	0.404743	0.602367	408	408
KDELR3	0.212715	1.47e-05	0.000354186	408	408
B4GALT7	0.0745863	0.132571	0.293144	408	408
AP1S1	0.212684	1.47e-05	0.000354801	408	408
B9D2	-0.0600582	0.226092	0.416127	408	408
BAALC	-0.0967862	0.0507514	0.149507	408	406
BAAT	0.0570755	0.250033	0.443733	408	278
BACE1	0.034415	0.488171	0.672233	408	408
NDUFS6	0.212638	1.48e-05	0.000355508	408	408
BACH1	-0.065614	0.185936	0.366711	408	408
BACH2	-0.0381922	0.44168	0.634222	408	407
FKBP8	0.212546	1.49e-05	0.000358189	408	408
BAG1	0.0218601	0.659757	0.797441	408	408
BAG2	0.0931703	0.0600719	0.168883	408	408
SUMF2	0.212457	1.51e-05	0.000360367	408	408
CHAF1B	0.211982	1.58e-05	0.000375103	408	408
DOC2A	0.211933	1.58e-05	0.000376411	408	393
BAGE2	-0.0891173	0.0721552	0.192709	408	334
BAGE	0.00950395	0.848223	0.917781	408	134
BAHCC1	-0.0338916	0.494814	0.677286	408	408
BAHD1	0.0138007	0.781075	0.877899	408	408
C3orf71	0.211839	1.6e-05	0.000378848	408	408
BAI2	-0.0593033	0.231991	0.422947	408	408
TYMS	0.211417	1.66e-05	0.000389822	408	408
BAIAP2L1	0.032501	0.512695	0.6914	408	408
BAIAP2L2	0.089341	0.0714401	0.191464	408	406
BAIAP2	0.0740635	0.135314	0.2975	408	408
BAIAP3	-0.0118073	0.812057	0.896981	408	408
BAK1	-0.0504957	0.308924	0.508248	408	408
BAMBI	0.00825147	0.868029	0.928866	408	408
SLC2A4RG	0.211282	1.68e-05	0.000393227	408	408
BANF2	-0.0487024	0.326443	0.525723	408	13
HABP4	0.21105	1.72e-05	0.000400496	408	408
C3orf26	0.210755	1.77e-05	0.000409976	408	408
DOCK3	0.210752	1.77e-05	0.000409976	408	408
SHARPIN	0.210629	1.79e-05	0.000413746	408	408
BARHL1	0.0358835	0.46979	0.656711	408	81
BARHL2	0.0547395	0.269976	0.467108	408	52
BARX1	0.0778054	0.116613	0.269015	408	376
BARX2	0.0106783	0.82974	0.907661	408	400
BASE	-0.0327297	0.509731	0.688909	408	4
BASP1	0.0489763	0.323726	0.522999	408	408
BAT1	-0.0139867	0.778201	0.87629	408	408
BAT2L1	-0.0535773	0.280292	0.478744	408	408
KLF16	0.210544	1.8e-05	0.000415791	408	408
BAT2	-0.0315378	0.525274	0.701997	408	408
CDK20	0.210306	1.84e-05	0.000422584	408	408
SMYD5	0.209837	1.93e-05	0.000439511	408	408
BAT5	-0.0557088	0.261573	0.457701	408	408
BATF2	-0.0765836	0.122483	0.27798	408	408
BATF3	0.0544528	0.272497	0.470075	408	408
BATF	-0.006944	0.888792	0.941232	408	408
RNASEH2A	0.209807	1.93e-05	0.000440262	408	408
RP9P	0.209607	1.97e-05	0.000446532	408	408
BAZ1B	-0.027525	0.579321	0.742401	408	408
SLC25A18	0.209371	2.01e-05	0.00045546	408	407
PSMB4	0.209213	2.04e-05	0.00046079	408	408
BBC3	0.0210894	0.671037	0.805429	408	408
BBOX1	0.010233	0.836738	0.91169	408	361
NPW	0.20921	2.04e-05	0.00046079	408	354
BBS12	-0.0243454	0.623909	0.773163	408	408
BBS1	-0.00995848	0.841059	0.914222	408	408
EPOR	0.208957	2.09e-05	0.000469788	408	408
CCDC28B	0.208954	2.09e-05	0.000469788	408	408
BBS5	0.0128727	0.795459	0.887103	408	408
BBS7	0.00473418	0.92405	0.960413	408	408
BBS9	-0.0753773	0.128501	0.287368	408	408
RPP25	0.208888	2.11e-05	0.00047085	408	408
BCAM	-0.0673868	0.174301	0.350965	408	408
BCL7C	0.208881	2.11e-05	0.00047085	408	408
BCAP29	0.0442156	0.373032	0.57205	408	408
BCAP31	0.0188722	0.703898	0.828843	408	408
BCAR1	0.00666563	0.893223	0.943626	408	408
BCAR3	0.0940787	0.0576065	0.163762	408	408
BCAR4	0.0466748	0.34701	0.545693	408	190
LRSAM1	0.208734	2.14e-05	0.000475312	408	408
BCAS2	-0.0430074	0.386248	0.585579	408	408
BCAS3	-0.0939044	0.058073	0.164759	408	408
BCAS4	0.0417515	0.400281	0.59942	408	408
BCAT1	0.0574926	0.246583	0.439751	408	408
BCAT2	0.00564098	0.90956	0.952797	408	408
BCCIP	0.0273826	0.581285	0.743652	408	408
BCDIN3D	0.00493378	0.920859	0.958773	408	408
BCHE	-0.0594123	0.231133	0.422112	408	390
BCKDHA	-0.0064127	0.897252	0.94578	408	408
BCKDHB	-0.0453127	0.361278	0.560525	408	408
PHYH	0.208732	2.14e-05	0.000475312	408	408
PHYHD1	0.208712	2.14e-05	0.000475312	408	407
AGTRAP	0.208569	2.17e-05	0.000480443	408	408
PPCDC	0.208407	2.2e-05	0.000486663	408	408
BCL2A1	-0.0293884	0.553902	0.723676	408	404
BCL2L10	0.0135089	0.78559	0.880629	408	384
BCL2L11	-0.051629	0.298177	0.49774	408	408
C1orf56	0.20836	2.21e-05	0.000488236	408	408
BCL2L13	-0.00927695	0.851806	0.92008	408	408
IL17RC	0.208072	2.27e-05	0.000499807	408	408
BCL2L15	0.0358982	0.469608	0.656501	408	404
BCL2L1	-0.0407264	0.41196	0.608814	408	408
BCL2L2	-0.0394132	0.427211	0.621276	408	408
CCDC135	0.208045	2.28e-05	0.000500488	408	260
BCL3	0.0490175	0.323319	0.522623	408	408
BCL6B	0.0289986	0.559174	0.72771	408	408
TUBA1B	0.208021	2.28e-05	0.000501043	408	408
CWH43	0.207986	2.29e-05	0.000502064	408	311
CDKN3	0.207976	2.29e-05	0.000502064	408	408
2022-03-10	0.207801	2.33e-05	0.000509703	408	380
BCL8	-0.0647781	0.191617	0.3734	408	313
BCL9L	0.044128	0.373981	0.57297	408	408
BCL9	-0.0417926	0.399817	0.598904	408	408
LOC100271831	0.207783	2.33e-05	0.000509997	408	397
BCMO1	-0.0284352	0.566836	0.733446	408	372
BCO2	-0.0659598	0.183623	0.363888	408	405
NDUFB11	0.207764	2.34e-05	0.00051035	408	408
BCORL2	0.0405134	0.414411	0.610752	408	243
P2RY11	0.207692	2.35e-05	0.000513181	408	407
BCR	0.0260777	0.599432	0.756678	408	408
CISD3	0.207531	2.39e-05	0.000519769	408	408
BCYRN1	0.0136733	0.783045	0.879219	408	14
FLJ35220	0.207491	2.4e-05	0.000521031	408	408
BDH2	-0.0836879	0.0913751	0.227708	408	408
BDKRB1	0.0239856	0.629048	0.777134	408	408
BDKRB2	0.0341505	0.491521	0.675075	408	408
BDNFOS	-0.0944236	0.0566928	0.162129	408	407
BDNF	-0.0337294	0.496882	0.67905	408	406
C9orf109	0.207481	2.4e-05	0.000521031	408	393
UCK2	0.207433	2.41e-05	0.000522202	408	408
PPP2R4	0.207335	2.43e-05	0.000525256	408	408
RPSAP58	0.207029	2.5e-05	0.000537399	408	408
BEND2	0.0934091	0.0594156	0.167619	408	47
BEND3	0.0486515	0.32695	0.526143	408	408
BEND4	-0.0717979	0.147711	0.31616	408	324
BEND5	-0.0679654	0.170622	0.346711	408	403
BEND6	0.0888854	0.0729027	0.194088	408	408
BEND7	-0.0176508	0.722243	0.84029	408	408
BEST1	-0.0425877	0.390903	0.589782	408	408
SPTAN1	0.206987	2.51e-05	0.00053834	408	408
BEST3	0.0683802	0.168022	0.343535	408	226
BEST4	-0.00389292	0.937516	0.967636	408	407
BET1L	-0.00459182	0.926328	0.961583	408	408
BET1	-0.0153354	0.757453	0.862618	408	408
BET3L	0.0310779	0.531335	0.706673	408	213
BEX1	0.0468959	0.344728	0.543683	408	343
BEX2	-0.0642228	0.19546	0.378406	408	408
C6orf125	0.20695	2.52e-05	0.000539612	408	408
BEX5	-0.0521764	0.293077	0.492324	408	399
BEYLA	0.0652283	0.188542	0.369937	408	6
ABCB8	0.206779	2.56e-05	0.000546408	408	408
PSMC3IP	0.206641	2.59e-05	0.000551027	408	408
PTTG1	0.20649	2.63e-05	0.000556397	408	408
POLR2H	0.206428	2.64e-05	0.000558386	408	408
BGN	0.0390462	0.431531	0.625155	408	408
CD99	0.206382	2.65e-05	0.000559608	408	408
BHLHB9	-0.0479481	0.334	0.53308	408	408
ARF4	0.206362	2.66e-05	0.000560051	408	408
BHLHE23	0.0677416	0.172038	0.348403	408	6
C9orf114	0.206256	2.69e-05	0.000564912	408	408
IDI2	0.206165	2.71e-05	0.000568483	408	408
BHMT2	-0.0919155	0.06362	0.175698	408	399
BHMT	-0.0405684	0.413778	0.610249	408	379
BICC1	-0.0255138	0.607352	0.762834	408	384
BICD1	-0.0280506	0.572096	0.737121	408	408
BICD2	0.0610111	0.218799	0.407645	408	408
C12orf44	0.20604	2.74e-05	0.000573569	408	408
BIK	-0.00403758	0.935199	0.966483	408	405
BIN1	0.0922811	0.0625687	0.173776	408	408
BIN2	-0.0784109	0.113787	0.26443	408	408
BIN3	0.059861	0.227623	0.417986	408	408
BIRC2	-0.0506751	0.307205	0.506668	408	408
BIRC3	-0.026218	0.597469	0.75539	408	408
DULLARD	0.206033	2.74e-05	0.000573569	408	408
SLC19A1	0.205918	2.77e-05	0.000578178	408	408
MRTO4	0.20589	2.78e-05	0.00057874	408	408
BIRC8	0.0524773	0.290299	0.489455	408	10
BMP8B	0.205842	2.79e-05	0.00058068	408	408
KIFC1	0.205831	2.79e-05	0.000580698	408	408
BAD	0.205681	2.83e-05	0.000586894	408	408
BLK	-0.0901961	0.06876	0.186073	408	344
BLMH	0.0216195	0.663269	0.799889	408	408
BLM	0.0429466	0.38692	0.586178	408	408
MRPL9	0.205416	2.9e-05	0.000599422	408	408
BLOC1S1	0.0201167	0.68538	0.815022	408	408
C3orf62	0.204992	3.02e-05	0.000619918	408	408
SCNN1D	0.20482	3.06e-05	0.000628463	408	408
BLVRA	0.00393716	0.936807	0.967352	408	408
HPCAL1	0.204805	3.07e-05	0.000628672	408	408
BLZF1	-0.0431049	0.385171	0.584609	408	408
BMF	0.00414289	0.933513	0.965886	408	408
BMI1	-0.0782496	0.114535	0.265473	408	408
BMP10	-0.0335797	0.498795	0.680598	408	32
BMP15	0.0351225	0.479267	0.66472	408	19
BMP1	0.0657274	0.185175	0.365838	408	408
BMP2K	-0.0200062	0.687017	0.816301	408	408
EHD1	0.20421	3.24e-05	0.000656993	408	408
BMP3	-0.0906004	0.0675217	0.183565	408	392
BMP4	-0.0210251	0.671981	0.806225	408	408
DOHH	0.204174	3.25e-05	0.000657788	408	408
BMP6	-0.0365118	0.462044	0.650783	408	408
MAPK3	0.204075	3.28e-05	0.000660391	408	408
BMP8A	0.0866444	0.0804553	0.208568	408	408
GPS1	0.204062	3.28e-05	0.000660537	408	408
BMPER	0.00456318	0.926786	0.96181	408	403
KCNG3	0.204037	3.29e-05	0.000661368	408	281
BMPR1B	-0.0763914	0.123427	0.279428	408	377
NOC2L	0.203814	3.36e-05	0.000672881	408	408
MAD1L1	0.203795	3.36e-05	0.000673372	408	408
CTXN1	0.203687	3.4e-05	0.000678652	408	408
BMS1	-0.00428085	0.931304	0.964502	408	408
BMX	-0.0881694	0.0752503	0.198964	408	395
BNC1	-0.0311189	0.530794	0.706375	408	321
BNC2	-0.0141763	0.775274	0.874615	408	408
HSF1	0.203632	3.41e-05	0.000681331	408	408
CCDC85B	0.203514	3.45e-05	0.000687292	408	408
ARL2	0.203478	3.46e-05	0.000687588	408	408
BNIP3	-0.0920347	0.0632756	0.174988	408	408
BNIPL	0.0264169	0.59469	0.753017	408	408
BOC	-0.0100693	0.839314	0.913291	408	408
C9orf16	0.203477	3.46e-05	0.000687588	408	408
BOD1	-0.0474841	0.338705	0.537823	408	408
CLCN2	0.203404	3.48e-05	0.000691447	408	408
C9orf172	0.203388	3.49e-05	0.000691778	408	402
SPA17	0.202764	3.69e-05	0.000724773	408	408
PHF7	0.202714	3.71e-05	0.000726595	408	408
BOLL	0.00590177	0.905398	0.950261	408	213
ABCA2	0.202696	3.71e-05	0.000727099	408	408
BPESC1	0.053555	0.280492	0.478922	408	54
BPGM	-0.017025	0.731706	0.84631	408	408
RFNG	0.202575	3.75e-05	0.000730609	408	408
BPIL1	-0.0923556	0.0623562	0.173402	408	99
BPIL2	0.0393564	0.427877	0.62193	408	98
BPIL3	0.0606038	0.221895	0.410893	408	8
BPI	-0.0133173	0.788559	0.882501	408	195
BPNT1	0.0357059	0.471993	0.658424	408	408
C1orf212	0.202567	3.76e-05	0.000730609	408	408
BPY2	0.0582086	0.240738	0.433255	408	6
BRAF	-0.0266248	0.591793	0.7511	408	408
SKA3	0.202525	3.77e-05	0.0007327	408	408
BRCA1	0.0737667	0.136891	0.29982	408	408
COQ4	0.202292	3.85e-05	0.000746749	408	408
BRCC3	-0.0459411	0.354651	0.5538	408	408
TMEM151A	0.202026	3.95e-05	0.000761231	408	355
SOX12	0.201939	3.98e-05	0.000764982	408	408
BRD3	-0.0327172	0.509894	0.689082	408	408
BRD4	-0.0941694	0.0573652	0.163306	408	408
C1orf50	0.201889	3.99e-05	0.000766916	408	408
ANKRD19	0.201778	4.03e-05	0.000772235	408	408
MORN2	0.20177	4.04e-05	0.000772235	408	408
BRD9	0.0365025	0.462159	0.650853	408	408
BRDT	0.0681337	0.169564	0.345464	408	119
BREA2	0.0735415	0.138096	0.301636	408	403
BRE	0.0511559	0.302633	0.502392	408	408
BRF1	0.0818797	0.0986182	0.240102	408	408
BRF2	-0.00258463	0.958491	0.979172	408	408
RPA3	0.201666	4.07e-05	0.000778722	408	408
MAZ	0.201628	4.09e-05	0.00078068	408	408
BRIP1	-0.0679948	0.170437	0.34649	408	408
FBXL18	0.201434	4.16e-05	0.000792893	408	408
CDC123	0.201355	4.19e-05	0.000797093	408	408
NFKBIL1	0.201212	4.24e-05	0.000805876	408	408
BRP44L	-0.063455	0.200867	0.385485	408	408
BRP44	0.0860745	0.0824739	0.212213	408	408
CDC25C	0.201182	4.26e-05	0.000806372	408	408
BRPF3	-0.0501593	0.312162	0.511531	408	408
BRS3	-0.0252163	0.61155	0.765851	408	144
VPS72	0.201155	4.27e-05	0.000807548	408	408
BRSK2	0.0939554	0.0579363	0.164488	408	380
BRWD1	-0.0763064	0.123846	0.279998	408	408
PPT2	0.201008	4.32e-05	0.000816755	408	408
RETSAT	0.200805	4.4e-05	0.000828574	408	408
CAPSL	0.200714	4.44e-05	0.000833027	408	172
TRIP13	0.20068	4.45e-05	0.000833963	408	408
MAMSTR	0.200629	4.47e-05	0.000836993	408	408
VAT1	0.200542	4.51e-05	0.000841218	408	408
MRPL2	0.200434	4.55e-05	0.000848587	408	408
BST1	0.0785752	0.11303	0.263385	408	408
BST2	-0.0586825	0.236923	0.428819	408	408
BSX	0.0632368	0.202423	0.387323	408	28
NPM3	0.20036	4.58e-05	0.000851784	408	408
TSSC4	0.200277	4.61e-05	0.000856253	408	408
MRPL24	0.200228	4.63e-05	0.000858743	408	408
TMEM39B	0.200074	4.7e-05	0.000868873	408	408
BTBD16	-0.0750663	0.130089	0.289509	408	394
CCT3	0.199993	4.73e-05	0.000872866	408	408
BTBD18	-0.0836864	0.0913807	0.227708	408	326
BTBD19	-0.0168336	0.734607	0.847769	408	403
YIF1B	0.19998	4.74e-05	0.000873052	408	408
TKT	0.199927	4.76e-05	0.000876384	408	408
LOC113230	0.199804	4.81e-05	0.000883598	408	408
GTF3C5	0.199623	4.89e-05	0.000895473	408	408
PHGDH	0.199562	4.92e-05	0.000899554	408	408
BTBD8	-0.0924991	0.0619489	0.172509	408	375
CELSR3	0.199458	4.96e-05	0.000907043	408	408
DPAGT1	0.199181	5.09e-05	0.000925479	408	408
BTD	0.0753935	0.128419	0.287226	408	408
BTF3L1	-0.000123987	0.998008	0.999604	408	62
BTF3L4	-0.0744842	0.133103	0.293761	408	408
BTF3	-0.0471063	0.342565	0.541679	408	408
CCDC19	0.199141	5.11e-05	0.000927576	408	408
MELK	0.199135	5.11e-05	0.000927576	408	408
BTG3	0.0402696	0.417229	0.613233	408	408
BTG4	0.077003	0.120443	0.274824	408	115
BTK	-0.0827339	0.0951415	0.234025	408	408
PRELID1	0.199044	5.15e-05	0.000933395	408	408
BTN1A1	-0.0921005	0.0630861	0.174632	408	277
FBXO15	0.198944	5.2e-05	0.000939167	408	396
C21orf119	0.198919	5.21e-05	0.000940393	408	408
MYBL2	0.198894	5.22e-05	0.000941641	408	408
ENHO	0.198836	5.25e-05	0.000943641	408	395
HDGFRP2	0.198829	5.25e-05	0.000943641	408	408
FAM109A	0.198811	5.26e-05	0.000944323	408	408
XYLB	0.198667	5.32e-05	0.000954726	408	408
BTNL3	-0.014359	0.772457	0.872665	408	145
BTNL8	-0.00957232	0.847145	0.917241	408	296
BTNL9	-0.0969574	0.0503419	0.148634	408	407
JOSD2	0.198656	5.33e-05	0.000954815	408	408
DVL1	0.198453	5.43e-05	0.000969526	408	408
SF3B14	0.198416	5.44e-05	0.000971786	408	408
BUB3	0.050981	0.304292	0.504146	408	408
RPL37	0.1983	5.5e-05	0.000979858	408	408
RAD23A	0.198282	5.51e-05	0.000979858	408	408
BVES	0.00958474	0.846949	0.917241	408	408
CDT1	0.198262	5.52e-05	0.000979858	408	408
BZRAP1	-0.0726935	0.142711	0.30832	408	408
BZW1	0.0108149	0.827595	0.9065	408	408
BZW2	-0.00204233	0.967195	0.983882	408	408
MAPK15	0.198154	5.57e-05	0.000986821	408	405
C10orf107	0.0249573	0.615214	0.767895	408	301
C10orf108	0.0379551	0.444522	0.637228	408	371
C10orf10	-0.0590491	0.234002	0.425467	408	408
C10orf110	0.0026343	0.957694	0.978925	408	407
C10orf111	0.0967027	0.0509522	0.149859	408	406
C10orf113	0.0648748	0.190954	0.372777	408	124
ADAM15	0.198084	5.61e-05	0.000991052	408	408
C10orf116	-0.0654866	0.186794	0.367664	408	408
C19orf50	0.197888	5.7e-05	0.00100602	408	408
C10orf119	-0.0813172	0.100963	0.243982	408	408
C10orf11	-0.0229023	0.644623	0.787636	408	408
C10orf120	0.0260805	0.599393	0.756677	408	14
C10orf122	0.0476803	0.33671	0.535944	408	13
KTI12	0.197884	5.71e-05	0.00100602	408	408
C10orf128	-0.0686041	0.16663	0.341628	408	378
C10orf129	-0.0614199	0.215722	0.404015	408	264
SSBP4	0.197805	5.75e-05	0.00101215	408	408
MRPL41	0.197657	5.82e-05	0.00102178	408	408
CCDC78	0.197503	5.9e-05	0.00103126	408	407
TUBB3	0.19748	5.91e-05	0.00103242	408	408
CKS1B	0.19745	5.93e-05	0.0010343	408	408
C10orf25	0.0360646	0.46755	0.655037	408	408
REXO2	0.197437	5.93e-05	0.00103455	408	408
C10orf27	-0.0969378	0.0503885	0.148737	408	65
LOC100302401	0.197346	5.98e-05	0.001042	408	406
C10orf2	0.0104895	0.832705	0.90954	408	408
SNX8	0.197331	5.99e-05	0.00104239	408	408
C10orf35	0.0565446	0.254473	0.449212	408	408
C10orf40	0.033796	0.496032	0.678444	408	19
C10orf41	0.0747067	0.131945	0.292308	408	408
SPNS1	0.197315	6e-05	0.00104284	408	408
OSGEPL1	0.197178	6.07e-05	0.00105376	408	408
C10orf4	-0.0547398	0.269973	0.467108	408	408
C10orf50	0.0351732	0.478632	0.664115	408	184
FASTK	0.197116	6.1e-05	0.00105771	408	408
C10orf54	-0.0678569	0.171308	0.347557	408	408
C10orf55	0.0079342	0.873059	0.931889	408	407
C10orf57	0.033398	0.501123	0.682258	408	408
MRP63	0.19707	6.13e-05	0.00106018	408	408
C10orf62	-0.0735564	0.138016	0.301593	408	180
SLC25A20	0.197004	6.16e-05	0.00106365	408	408
C10orf68	-0.0696533	0.160225	0.33299	408	383
C10orf71	0.0773936	0.118567	0.271864	408	31
C10orf72	-0.0915081	0.0648083	0.178316	408	408
TUBB8	0.196922	6.21e-05	0.00106759	408	408
PFN1	0.196879	6.23e-05	0.00107072	408	408
C10orf78	-0.0815604	0.0999439	0.242358	408	408
PPIA	0.196608	6.38e-05	0.00109234	408	408
C10orf81	-0.0613303	0.216393	0.40463	408	392
RPSA	0.196602	6.39e-05	0.00109234	408	408
EIF2B3	0.196551	6.41e-05	0.00109627	408	408
C10orf88	-0.0579999	0.242432	0.435427	408	408
C10orf90	0.0242321	0.625525	0.774499	408	254
C10orf91	0.0595473	0.230073	0.421033	408	393
ASNA1	0.196492	6.45e-05	0.00110107	408	408
C10orf95	0.000762565	0.987748	0.994715	408	406
C10orf96	-0.00964676	0.845971	0.916972	408	9
C10orf99	-0.071565	0.149032	0.317903	408	381
PRKAR1B	0.19635	6.53e-05	0.00111122	408	408
C11orf16	0.00855714	0.863187	0.926637	408	206
C11orf17	0.0054293	0.91294	0.954582	408	408
YKT6	0.196348	6.53e-05	0.00111122	408	408
C11orf20	0.0698286	0.159172	0.331583	408	368
C11orf21	-0.0924571	0.0620679	0.172744	408	382
TSTA3	0.196158	6.64e-05	0.0011265	408	408
C11orf2	0.0366104	0.460836	0.650162	408	408
SKA1	0.196067	6.69e-05	0.00113402	408	408
C11orf31	0.0907476	0.0670755	0.18255	408	408
C11orf34	-0.0580911	0.241691	0.434506	408	121
C11orf35	0.0405372	0.414137	0.610547	408	407
C11orf36	0.080037	0.106463	0.253101	408	88
C11orf41	0.0378639	0.445618	0.637927	408	408
C11orf42	-0.0828284	0.094763	0.233351	408	194
C11orf45	-0.0889329	0.0727491	0.193807	408	407
C11orf46	-0.076483	0.122976	0.278754	408	408
CHRNA9	0.196053	6.7e-05	0.00113404	408	201
C11orf49	0.0321422	0.517362	0.695518	408	408
C11orf51	0.0771526	0.119721	0.273822	408	408
C11orf52	0.0316265	0.52411	0.701338	408	408
C11orf53	0.0227253	0.647183	0.789063	408	396
C11orf54	0.0441537	0.373703	0.572622	408	408
C11orf57	0.0900759	0.0691318	0.186878	408	408
C11orf58	-0.0805563	0.104204	0.249519	408	408
C11orf59	0.094481	0.0565419	0.161824	408	408
C11orf61	0.00216459	0.965232	0.982883	408	408
C11orf63	0.0732948	0.139427	0.303814	408	408
C11orf65	0.0683666	0.168107	0.343666	408	399
GNG4	0.196048	6.7e-05	0.00113404	408	402
UAP1L1	0.196003	6.73e-05	0.00113748	408	408
TOR2A	0.195776	6.86e-05	0.00115733	408	408
JTB	0.195677	6.92e-05	0.00116542	408	408
C11orf71	0.0949448	0.0553347	0.159221	408	408
C11orf73	0.0805079	0.104413	0.249885	408	408
KLHL35	0.195555	7e-05	0.00117597	408	407
LOC653113	0.195507	7.03e-05	0.00117851	408	408
PTGES2	0.195506	7.03e-05	0.00117851	408	408
C11orf82	0.0686654	0.16625	0.341303	408	408
RNF220	0.195487	7.04e-05	0.00117851	408	408
SUV39H2	0.195401	7.09e-05	0.00118286	408	408
C11orf85	-0.0180886	0.715649	0.83644	408	111
C11orf86	0.0627249	0.206108	0.391904	408	249
C11orf87	0.0117087	0.813598	0.897853	408	231
C11orf88	-0.00701827	0.88761	0.940631	408	298
C11orf90	-0.0298228	0.548055	0.719637	408	261
C11orf92	-0.0645778	0.192997	0.375122	408	405
C11orf93	-0.0715496	0.14912	0.318015	408	405
C11orf94	0.0715144	0.149321	0.318281	408	45
C11orf95	0.0328021	0.508795	0.688108	408	408
C11orf9	-0.0443666	0.371401	0.570763	408	408
C12orf10	0.0895462	0.0707895	0.190128	408	408
C12orf11	0.0169111	0.733432	0.847016	408	408
C12orf12	0.0360602	0.467604	0.655037	408	19
C12orf23	-0.0429669	0.386696	0.585992	408	408
MMACHC	0.195319	7.14e-05	0.00118943	408	408
C12orf26	-0.0904449	0.067996	0.184604	408	408
C12orf27	0.0315064	0.525687	0.702159	408	117
C12orf29	-0.0191137	0.70029	0.826033	408	408
C12orf32	0.0356447	0.472753	0.659014	408	408
PPM1M	0.195115	7.27e-05	0.00120663	408	408
MRPS17	0.195102	7.28e-05	0.00120702	408	408
C12orf36	-0.0662075	0.181978	0.361845	408	319
C12orf39	0.0853249	0.0851908	0.21696	408	62
C12orf40	0.0335351	0.499366	0.681145	408	55
POP5	0.195078	7.29e-05	0.001208	408	408
C12orf42	-0.0443029	0.372088	0.571363	408	310
C12orf43	-0.0124559	0.801942	0.891188	408	408
IQGAP3	0.194998	7.35e-05	0.00121432	408	408
CRAT	0.194904	7.41e-05	0.00122291	408	408
C12orf47	-0.0396558	0.424368	0.618597	408	408
C12orf48	0.013175	0.790765	0.884092	408	408
C12orf49	-0.0645528	0.19317	0.375276	408	408
C12orf4	-0.0419139	0.39845	0.597704	408	408
C12orf50	0.0266273	0.591759	0.7511	408	134
CBR3	0.194875	7.42e-05	0.00122499	408	408
C12orf52	0.0724728	0.143931	0.310356	408	408
TYRO3	0.194849	7.44e-05	0.00122682	408	408
C12orf54	-0.0943906	0.0567797	0.162354	408	319
C12orf56	-0.0526029	0.289144	0.488288	408	345
C12orf57	0.0815209	0.100108	0.242611	408	408
C12orf59	0.00527618	0.915386	0.956202	408	403
C12orf5	-0.0779238	0.116056	0.267977	408	408
C12orf60	0.0481181	0.332287	0.531718	408	408
NR2C2AP	0.194815	7.46e-05	0.00122911	408	408
C12orf62	-0.0108089	0.82769	0.906507	408	408
LOC387647	0.19479	7.48e-05	0.00122981	408	408
C12orf65	0.0262499	0.597022	0.755016	408	408
TUFM	0.194783	7.48e-05	0.00122981	408	408
C12orf68	0.0118782	0.810951	0.896055	408	408
C12orf69	-0.00124363	0.980021	0.990845	408	400
C12orf70	0.0901699	0.0688408	0.186258	408	385
C12orf71	-0.055645	0.26212	0.458407	408	266
C12orf72	0.0705504	0.154896	0.325663	408	408
C12orf73	0.0695415	0.160898	0.333847	408	408
LAGE3	0.194757	7.5e-05	0.00123151	408	408
C12orf75	0.023758	0.632307	0.779412	408	408
C12orf76	0.0709891	0.152339	0.322384	408	408
GLRX2	0.194735	7.52e-05	0.0012319	408	408
C13orf15	-0.0751367	0.129729	0.288931	408	408
C13orf16	0.0212252	0.669044	0.803678	408	381
C13orf18	-0.0379539	0.444537	0.637228	408	405
C13orf1	-0.0136129	0.783981	0.879636	408	408
DLG4	0.194465	7.69e-05	0.00125386	408	408
C13orf26	-0.0658686	0.184231	0.364552	408	58
ATP5J2	0.194429	7.72e-05	0.0012562	408	408
C13orf29	0.00944429	0.849165	0.918188	408	408
C13orf30	-0.0904378	0.0680175	0.184637	408	163
C13orf31	-0.0603918	0.223519	0.412833	408	408
C13orf33	-0.0454092	0.360255	0.559675	408	408
C13orf34	0.0140806	0.776751	0.875355	408	408
C13orf35	0.0741586	0.134811	0.296659	408	88
C13orf36	-0.0463334	0.350552	0.549368	408	139
C13orf37	-0.00474607	0.92386	0.960314	408	408
C13orf38	0.0579538	0.242807	0.435887	408	394
C13orf39	-0.0267511	0.590036	0.74983	408	112
UCN	0.194356	7.77e-05	0.00125909	408	390
C9orf123	0.194352	7.77e-05	0.00125909	408	408
C14orf104	-0.00485778	0.922074	0.959502	408	408
C14orf105	-0.0368102	0.458391	0.648658	408	197
HSD3B7	0.194295	7.81e-05	0.00126429	408	408
C14orf109	0.00332628	0.946596	0.97294	408	408
C14orf115	0.0301082	0.544231	0.716739	408	117
PSPH	0.194271	7.82e-05	0.00126511	408	408
C14orf119	0.0709458	0.15259	0.322677	408	408
PKN1	0.194235	7.85e-05	0.00126681	408	408
C14orf128	-0.0265358	0.593032	0.75201	408	408
C14orf129	-0.0965271	0.0513764	0.150797	408	408
C14orf132	-0.0397459	0.423316	0.6178	408	408
PQLC1	0.194209	7.87e-05	0.0012686	408	408
C14orf138	-0.0794922	0.108874	0.256987	408	408
C14orf139	-0.014583	0.769007	0.870337	408	408
MRPS5	0.194199	7.87e-05	0.00126864	408	408
C14orf143	0.00585885	0.906083	0.95051	408	408
C14orf145	-0.0203382	0.682105	0.812754	408	408
C14orf147	0.00512095	0.917867	0.957411	408	408
C14orf148	-0.0609087	0.219574	0.408487	408	399
C14orf149	-0.0376155	0.448611	0.640534	408	408
MRPL51	0.19409	7.95e-05	0.00127862	408	408
DHRS11	0.19394	8.05e-05	0.00129119	408	408
C14orf159	-0.0850577	0.0861764	0.218515	408	408
C14orf162	0.0398388	0.422233	0.617261	408	265
C14orf165	0.000982001	0.984223	0.992875	408	14
C14orf166B	0.00509738	0.918243	0.957455	408	57
C14orf166	0.0723817	0.144436	0.311178	408	408
ESYT3	0.193913	8.07e-05	0.00129213	408	394
DAD1	0.193855	8.11e-05	0.00129759	408	408
C14orf174	-0.0327014	0.510098	0.689188	408	408
C14orf176	0.0673461	0.174561	0.351383	408	408
C14orf178	-0.0633453	0.201649	0.386306	408	233
C14orf179	0.0698328	0.159147	0.331576	408	408
C14orf180	-0.0103957	0.83418	0.91023	408	144
C14orf181	0.0231479	0.641077	0.785518	408	408
C14orf182	0.0289548	0.559767	0.728102	408	402
C14orf183	-0.0246151	0.620071	0.77146	408	65
C14orf184	-0.0465357	0.348451	0.547145	408	303
C14orf19	-0.00794905	0.872824	0.931808	408	398
C14orf1	0.00964212	0.846044	0.916972	408	408
DCTN3	0.193817	8.14e-05	0.00130028	408	408
C14orf23	0.0435889	0.379852	0.578641	408	64
KCNK7	0.193772	8.17e-05	0.00130386	408	408
C14orf2	0.075339	0.128696	0.28759	408	408
C14orf33	-0.0763518	0.123622	0.279681	408	408
C14orf34	-0.0267599	0.589914	0.74983	408	299
LOC440356	0.193395	8.44e-05	0.00133633	408	312
C14orf39	-0.0177771	0.720339	0.83967	408	198
SF3B5	0.193395	8.44e-05	0.00133633	408	408
C14orf45	0.0822297	0.0971817	0.23776	408	408
C14orf48	-0.027537	0.579155	0.742395	408	41
C14orf49	-0.012068	0.807988	0.894655	408	406
EXTL1	0.193228	8.56e-05	0.00135139	408	395
MAPKAP1	0.193211	8.57e-05	0.00135232	408	408
C14orf53	0.0366857	0.459913	0.649578	408	5
CCDC153	0.193061	8.69e-05	0.00136772	408	408
C14orf68	0.029632	0.55062	0.721692	408	207
C14orf70	-0.000193388	0.996893	0.998896	408	16
FARSA	0.193042	8.7e-05	0.00136895	408	408
THOC4	0.192931	8.78e-05	0.00138093	408	408
RASL10B	0.192895	8.81e-05	0.00138302	408	408
C2orf7	0.192875	8.83e-05	0.00138434	408	408
C14orf86	-0.0645665	0.193075	0.375128	408	84
C14orf93	-0.0178232	0.719644	0.839103	408	408
C15orf17	0.0245933	0.62038	0.77165	408	408
C15orf21	0.0515258	0.299146	0.498834	408	408
UBE2C	0.192843	8.85e-05	0.00138604	408	408
C15orf24	0.0199488	0.687868	0.816779	408	408
C15orf26	0.0575856	0.245818	0.438833	408	295
C15orf27	-0.02325	0.639606	0.784423	408	408
DRAP1	0.192755	8.92e-05	0.0013943	408	408
AIMP2	0.192727	8.94e-05	0.00139657	408	408
C15orf2	-0.0658494	0.184359	0.36465	408	219
C15orf32	0.065057	0.189707	0.371248	408	28
C15orf33	-0.0251511	0.612472	0.766287	408	396
C15orf34	0.0554095	0.264148	0.460637	408	406
C15orf37	0.0170237	0.731725	0.84631	408	406
CEACAM19	0.192655	8.99e-05	0.00140304	408	408
C15orf39	0.0461694	0.352262	0.551487	408	408
C15orf40	-0.0139488	0.778786	0.876506	408	408
C15orf41	-0.0666598	0.179005	0.357885	408	408
TSEN54	0.192585	9.05e-05	0.00141047	408	408
C15orf43	0.00946646	0.848815	0.918002	408	36
C15orf44	-0.0925944	0.0616794	0.172021	408	408
C15orf48	0.0277122	0.576743	0.741009	408	408
C15orf50	-0.0149267	0.763723	0.866755	408	44
C15orf51	-0.0857794	0.083535	0.214143	408	259
C15orf52	0.00914411	0.853904	0.921375	408	408
C15orf53	-0.0756828	0.126956	0.284991	408	193
C15orf54	-0.0276419	0.57771	0.741754	408	304
LZTFL1	0.19247	9.14e-05	0.0014234	408	408
WDR69	0.1924	9.19e-05	0.00143077	408	141
C16orf48	0.192349	9.23e-05	0.00143488	408	408
C15orf58	-0.0112879	0.820181	0.901583	408	408
C15orf59	0.0226008	0.648986	0.790511	408	400
C15orf5	-0.0340529	0.492762	0.67605	408	157
C15orf60	-0.015347	0.757276	0.862465	408	116
IMP4	0.192332	9.25e-05	0.00143582	408	408
C15orf62	0.00675969	0.891725	0.942948	408	408
WDR54	0.192313	9.26e-05	0.00143589	408	408
C16orf11	0.0315885	0.524608	0.70161	408	114
C16orf13	0.0708434	0.153185	0.323614	408	408
C16orf3	0.0332244	0.503351	0.684068	408	364
RWDD2B	0.192181	9.37e-05	0.00144895	408	408
RSU1	0.191904	9.59e-05	0.00147619	408	408
C16orf46	-0.0384758	0.438295	0.63126	408	408
RSPH1	0.191521	9.91e-05	0.00151666	408	397
ATP13A2	0.191508	9.92e-05	0.00151716	408	408
C3orf10	0.191424	9.99e-05	0.00152673	408	408
ANO8	0.191385	0.000100264	0.00152967	408	408
MRPL34	0.191307	0.000100934	0.00153837	408	408
C16orf57	-0.00239458	0.961541	0.980557	408	408
NAA10	0.191301	0.000100988	0.00153837	408	408
MIPEP	0.191197	0.000101885	0.00155086	408	408
C16orf5	-0.0575466	0.246139	0.439208	408	408
C16orf61	0.0654205	0.18724	0.36813	408	408
C16orf62	0.00273176	0.956131	0.978186	408	408
C16orf63	-0.0663601	0.180971	0.360271	408	408
C16orf68	0.0605027	0.222669	0.411793	408	408
C16orf70	-0.0553905	0.264311	0.460792	408	408
AP2S1	0.191155	0.00010225	0.00155525	408	408
TBCD	0.190776	0.000105608	0.00159783	408	408
C16orf73	-0.0404178	0.415515	0.611678	408	190
C16orf74	-0.0430538	0.385735	0.585067	408	407
PRDX6	0.190601	0.000107191	0.00161927	408	408
C16orf78	0.0268337	0.588888	0.749361	408	5
OGG1	0.190593	0.000107268	0.00161927	408	408
C16orf7	0.0782276	0.114637	0.265578	408	408
C16orf80	-0.0221372	0.655718	0.794635	408	408
C16orf81	-0.0129919	0.793608	0.885856	408	180
C16orf82	0.0825045	0.0960655	0.23569	408	48
GNB2	0.190541	0.000107744	0.00162441	408	408
C16orf87	-0.0499796	0.313901	0.513314	408	408
C16orf88	0.053683	0.279343	0.477815	408	408
C16orf89	-0.0666688	0.178946	0.357838	408	377
C16orf90	-0.0271136	0.585005	0.746563	408	77
C16orf91	0.0184342	0.710457	0.832946	408	408
MAP4K2	0.190508	0.00010804	0.00162482	408	408
TROAP	0.190406	0.00010898	0.0016365	408	408
C17orf100	0.0360403	0.467851	0.655233	408	408
PDXK	0.19037	0.000109318	0.00164034	408	408
C17orf102	0.04685	0.345201	0.544002	408	67
C17orf103	-0.0263526	0.595588	0.753916	408	408
C17orf104	-0.066363	0.180952	0.360269	408	406
C17orf105	0.0898716	0.0697673	0.188114	408	20
C17orf106	0.035378	0.476074	0.661967	408	408
C17orf107	0.0303913	0.540451	0.713589	408	408
C17orf108	-0.040454	0.415097	0.611332	408	408
C17orf28	-0.0144581	0.770929	0.871754	408	408
C17orf37	0.0715567	0.14908	0.31797	408	408
C17orf39	0.0310141	0.532179	0.707326	408	408
C17orf42	0.00589886	0.905444	0.950261	408	408
C17orf44	-0.0228811	0.644929	0.787914	408	408
C17orf46	-0.0287022	0.563199	0.730743	408	376
C17orf47	0.0324433	0.513444	0.692021	408	371
C17orf48	0.00988292	0.842249	0.915004	408	408
ALG8	0.190274	0.000110212	0.00164995	408	408
C17orf50	-0.024468	0.622163	0.772142	408	329
C17orf51	0.0719037	0.147113	0.315273	408	408
NAIF1	0.190259	0.000110349	0.00164995	408	408
C17orf54	0.0643775	0.194384	0.377015	408	50
SEC61G	0.190209	0.000110821	0.00165546	408	408
C17orf56	0.0561634	0.257694	0.453351	408	408
FAM136A	0.190192	0.00011098	0.0016566	408	408
C17orf58	0.0412751	0.405684	0.603141	408	408
LOC84989	0.189992	0.000112879	0.00167995	408	407
C17orf60	-0.00967921	0.845459	0.916703	408	402
C14orf80	0.189917	0.000113597	0.00168812	408	408
C17orf62	-0.00548571	0.912039	0.954062	408	408
C17orf63	-0.00237471	0.96186	0.980557	408	408
STOML2	0.189856	0.000114184	0.00169309	408	408
C17orf65	0.0660708	0.182884	0.362926	408	408
C17orf66	-0.0838848	0.0906127	0.226328	408	220
C17orf67	0.0476848	0.336664	0.535944	408	408
C17orf68	-0.0304169	0.540109	0.713293	408	408
[truncated: 18,049 more rows]

## Sheet: Positively Correlated Significa
Query	Statistic	P-value	FDR (BH)	Event_SD	Event_TD
HYAL3	1	1e-39	1e-35	408	408
IFRD2	0.584887	8.24e-39	8.26e-35	408	408
MON1A	0.474122	2.95e-24	1.97e-20	408	408
TMEM115	0.469584	9.11e-24	4.57e-20	408	408
NAT6	0.46067	7.96e-23	3.19e-19	408	408
RRP9	0.44968	1.06e-21	3.53e-18	408	408
ATRIP	0.424188	2.99e-19	8.18e-16	408	408
MAPKAPK3	0.423781	3.26e-19	8.18e-16	408	408
NPRL2	0.420468	6.56e-19	1.46e-15	408	408
NT5DC2	0.417043	1.34e-18	2.69e-15	408	408
RASSF1	0.41385	2.59e-18	4.72e-15	408	408
RFT1	0.409495	6.29e-18	1.05e-14	408	408
TUSC2	0.396203	8.7e-17	1.34e-13	408	408
POC1A	0.395205	1.05e-16	1.51e-13	408	408
SLC26A6	0.394423	1.23e-16	1.64e-13	408	408
NME6	0.379437	2.03e-15	2.54e-12	408	408
TRAIP	0.375166	4.4e-15	5.19e-12	408	408
NCKIPSD	0.370571	9.98e-15	1.11e-11	408	408
UQCRC1	0.363888	3.21e-14	3.39e-11	408	408
ZMYND10	0.362377	4.17e-14	4.18e-11	408	406
BAP1	0.361047	5.24e-14	4.78e-11	408	408
TMEM107	0.361238	5.07e-14	4.78e-11	408	408
DALRD3	0.353715	1.81e-13	1.58e-10	408	408
CCDC71	0.353431	1.9e-13	1.59e-10	408	408
MANF	0.34808	4.59e-13	3.62e-10	408	408
TUBB2C	0.34794	4.7e-13	3.62e-10	408	408
HTRA2	0.346049	6.39e-13	4.75e-10	408	408
C3orf75	0.344954	7.64e-13	5.47e-10	408	408
WDR34	0.344282	8.51e-13	5.88e-10	408	408
SFRS2IP	-0.34241	1.15e-12	7.69e-10	408	408
CDC25A	0.34036	1.6e-12	1.03e-09	408	408
TNKS2	-0.338436	2.16e-12	1.36e-09	408	408
DAZAP2	-0.338148	2.27e-12	1.38e-09	408	408
HYAL2	0.332467	5.5e-12	3.25e-09	408	408
PPP1R12A	-0.332161	5.77e-12	3.31e-09	408	408
DHX30	0.331067	6.83e-12	3.7e-09	408	408
RTKN	0.331084	6.81e-12	3.7e-09	408	408
CYB561D2	0.330398	7.57e-12	3.95e-09	408	408
RNF123	0.33013	7.89e-12	3.95e-09	408	408
YIF1A	0.330234	7.76e-12	3.95e-09	408	408
HMBS	0.329553	8.62e-12	4.21e-09	408	408
CCDC51	0.329083	9.26e-12	4.41e-09	408	408
TMEM42	0.328937	9.47e-12	4.41e-09	408	408
KIAA0430	-0.327276	1.22e-11	5.43e-09	408	408
RRP1	0.327421	1.19e-11	5.43e-09	408	408
C5orf41	-0.326475	1.38e-11	5.75e-09	408	408
KLHDC8B	0.32663	1.34e-11	5.75e-09	408	408
SAC3D1	0.326479	1.38e-11	5.75e-09	408	408
ANO10	0.323655	2.1e-11	8.44e-09	408	408
MAP4	0.323744	2.08e-11	8.44e-09	408	408
TEX264	0.323427	2.18e-11	8.56e-09	408	408
TWF2	0.32212	2.65e-11	1.02e-08	408	408
CNOT6L	-0.319576	3.86e-11	1.46e-08	408	408
SLC27A4	0.318518	4.51e-11	1.67e-08	408	408
C9orf9	0.316982	5.65e-11	2.06e-08	408	408
KIF9	0.316837	5.77e-11	2.06e-08	408	408
ATP6V0B	0.316185	6.34e-11	2.23e-08	408	408

## Sheet: Negatively Correlated Significa
Query	Statistic	P-value	FDR (BH)	Event_SD	Event_TD
SFRS2IP	-0.34241	1.15e-12	7.69e-10	408	408
TNKS2	-0.338436	2.16e-12	1.36e-09	408	408
DAZAP2	-0.338148	2.27e-12	1.38e-09	408	408
PPP1R12A	-0.332161	5.77e-12	3.31e-09	408	408
KIAA0430	-0.327276	1.22e-11	5.43e-09	408	408
C5orf41	-0.326475	1.38e-11	5.75e-09	408	408
CNOT6L	-0.319576	3.86e-11	1.46e-08	408	408
C4orf41	-0.315172	7.35e-11	2.54e-08	408	408
XRN1	-0.311387	1.27e-10	4.17e-08	408	408
DOPEY1	-0.310192	1.5e-10	4.78e-08	408	408
ELF1	-0.306528	2.52e-10	7.55e-08	408	408
CENPC1	-0.302401	4.49e-10	1.27e-07	408	408
CTCF	-0.301492	5.09e-10	1.42e-07	408	408
STAM2	-0.300999	5.44e-10	1.49e-07	408	408
ARID2	-0.300948	5.48e-10	1.49e-07	408	408
BAZ2B	-0.297758	8.48e-10	2.1e-07	408	408
CDC42SE2	-0.296662	9.84e-10	2.41e-07	408	408
RBL2	-0.296433	1.01e-09	2.45e-07	408	408
YTHDC1	-0.29633	1.03e-09	2.46e-07	408	408
SHOC2	-0.295469	1.16e-09	2.66e-07	408	408
FOXN3	-0.293759	1.45e-09	3.17e-07	408	408
ZNF224	-0.293381	1.53e-09	3.3e-07	408	408
ARID4B	-0.292548	1.71e-09	3.61e-07	408	408
ZNF225	-0.292337	1.76e-09	3.67e-07	408	408
ZNF17	-0.291164	2.05e-09	4.2e-07	408	408
LEMD3	-0.290377	2.28e-09	4.58e-07	408	408
REV1	-0.289355	2.61e-09	5.07e-07	408	408
R3HDM2	-0.289024	2.72e-09	5.2e-07	408	408
ERBB2IP	-0.288654	2.86e-09	5.31e-07	408	408
DCTN4	-0.288234	3.02e-09	5.52e-07	408	408
ENTPD7	-0.288213	3.03e-09	5.52e-07	408	408
IPCEF1	-0.286917	3.59e-09	6.27e-07	408	408
RSBN1	-0.286898	3.6e-09	6.27e-07	408	408
HELZ	-0.285798	4.15e-09	6.99e-07	408	408
SLFN5	-0.285736	4.18e-09	6.99e-07	408	408
UBR1	-0.285506	4.31e-09	7.1e-07	408	408
ZNF434	-0.285482	4.32e-09	7.1e-07	408	408
ZNF548	-0.284404	4.97e-09	8.03e-07	408	408
ARID4A	-0.284298	5.04e-09	8.08e-07	408	408
NFAT5	-0.283588	5.52e-09	8.69e-07	408	408
FAT1	-0.283544	5.55e-09	8.69e-07	408	408
GRIP1	-0.281741	6.99e-09	1.06e-06	408	408
TBK1	-0.281627	7.09e-09	1.07e-06	408	408
SP1	-0.280719	7.96e-09	1.14e-06	408	408
ARL15	-0.28029	8.41e-09	1.2e-06	408	408
MAT2B	-0.280143	8.57e-09	1.2e-06	408	408
CHD6	-0.280115	8.6e-09	1.2e-06	408	408
C12orf35	-0.27938	9.43e-09	1.29e-06	408	408
BCLAF1	-0.279336	9.49e-09	1.29e-06	408	408
NF1	-0.279234	9.61e-09	1.29e-06	408	408
